# Supplementary material for: Prevalent and Disseminated Recombinant and Wild-Type Adeno-Associated Virus Integration in Macaques and Humans
Source: Hum Gene Ther. 2023 Nov 15;34(21-22):1081–94. doi: 10.1089/hum.2023.134 (PMC10659022; doi:10.1089/hum.2023.134)
Supplement: Supplemental data [file Supp_DataS1.xlsx]

## Sheet: Sample Summary
AAV	Species	Sample Sequencing ID	Age (Years)	Tissue	Sex	Weight	Liver Status	Diagnosis of Sample Tissue	Timepoint (days)	Capsid	Transgene	Dose (GC/kg)	Unique Insertion Loci / 100 Genomes	% Unique Insertion Loci that are Clonal	Average Size of Clone	Largest Copy # at a Single UIL	AAVS1	AAVS2	AAVS3	Total % Site Specific UIL
rAAV	Cyno	A727WL-A4	Adult	Liver	N/A		Healthy	Normal	1064	AAVhu37	hFVIIIco-SQ	6000000000000	0.490596	0.0415335	2.03846	3	0	0	0	0
rAAV	Cyno	A727WL-A5	Adult	Liver	M		Healthy	Normal	1225	AAVrh64R1	hFVIIIco-SQ	6000000000000	0.689655	0.0340909	2.06667	3	0	0	0	0
rAAV	Cyno	A727WL-A6	Adult	Liver	M		Healthy	Normal	1225	AAVrh64R1	hFVIIIco-SQ	6000000000000	0.605016	0.0492228	2.15789	3	0	0	0	0
rAAV	Cyno	A727WL-A7	Adult	Liver	M		Healthy	Normal	1093	AAV3B	hFVIIIco-SQ	6000000000000	0.399687	0.0843137	2.16279	4	0	0	0	0
rAAV	Cyno	A727WL-A8	Adult	Liver	M		Healthy	Normal	1080	AAV3B	hFVIIIco-SQ	6000000000000	0.484326	0.166667	2.41748	7	0	0	0	0
rAAV	Cyno	A737WL-A1	Adult	Liver	M		Healthy	Normal	7	AAV8	eGFP	7500000000000	0.543103	0.106782	2.18919	9	0	0	0	0
rAAV	Cyno	A737WL-A2	Adult	Liver	M		Healthy	Normal	7	AAV8	eGFP	7500000000000	0.638715	0.170552	2.35252	9	0	0	0	0
rAAV	Cyno	A737WL-A3	Adult	Liver	M		Healthy	Normal	7	AAV8	eGFP	7500000000000	0.90047	0.16188	2.28495	5	0	0	0	0
rAAV	Cyno	A737WL-A4	Adult	Liver	M		Healthy	Normal	7	AAV8	eGFP	7500000000000	0.417712	0.19137	2.35294	7	0	0	0	0
rAAV	Cyno	A737WL-A5	Adult	Liver	M		Healthy	Normal	7	AAV8	eGFP	7500000000000	0.40047	0.180039	2.34783	6	0	0	0	0
rAAV	Cyno	A737WL-A6	Adult	Liver	M		Healthy	Normal	7	AAV8	eGFP	7500000000000	0.550157	0.220798	2.4	7	0	0	0	0
rAAV	Cyno	A737WL-A7	Adult	Liver	M		Healthy	Normal	7	AAV8	eGFP	7500000000000	0.605799	0.177232	2.24818	5	0	0	0	0
rAAV	Cyno	A737WL-A8	Adult	Liver	M		Healthy	Normal	7	AAV8	eGFP	7500000000000	0.409091	0.159004	2.28916	6	0	0	0	0
rAAV	Cyno	A737WL-A9	Adult	Liver	M		Healthy	Normal	7	AAV8	eGFP	7500000000000	0.373824	0.18239	2.43678	6	0	0	0	0
rAAV	Rhesus	A765WL-01	Adult	Liver	N/A		Healthy	Normal	182	AAV3B	rhAFP	10000000000000	0.664263	0.107358	2.08989	4	0	0	4	0.00482509
rAAV	Rhesus	A765WL-02	Adult	Liver	N/A		Healthy	Normal	182	AAV3B	rhAFP	10000000000000	0.330929	0.288136	2.68067	9	0	0	0	0
rAAV	Rhesus	A765WL-03	Adult	Liver	N/A		Healthy	Normal	182	AAV3B	rhAFP	10000000000000	1.20673	0.0332005	2.12	5	2	2	4	0.00531208
rAAV	Rhesus	A765WL-04	Adult	Liver	N/A		Healthy	Normal	182	AAV5	rhAFP	10000000000000	0.50641	0.200949	2.33858	8	2	2	3	0.0110759
rAAV	Rhesus	A765WL-05	Adult	Liver	N/A		Healthy	Normal	182	AAV5	rhAFP	10000000000000	0.597756	0.107239	2.25	7	1	1	1	0.00402145
rAAV	Rhesus	A765WL-06	Adult	Liver	N/A		Healthy	Normal	182	AAV5	rhAFP	10000000000000	0.627404	0.135377	2.22642	6	0	0	1	0.00127714
rAAV	Rhesus	A765WL-A10	Adult	Liver	M		Healthy	Normal	182	AAVrh10	rhCG	10000000000000	0.710737	0.227734	2.21782	8	0	0	0	0
rAAV	Rhesus	A765WL-A11	Adult	Liver	M		Healthy	Normal	182	AAVrh10	rhCG	10000000000000	0.821314	0.170732	2.22857	8	0	0	0	0
rAAV	Rhesus	A765WL-A12	Adult	Liver	M		Healthy	Normal	182	AAVrh10	rhCG	10000000000000	0.56891	0.222535	2.24051	6	0	0	0	0
rAAV	Rhesus	A765WL-A7	Adult	Liver	M		Healthy	Normal	182	AAVrh10	rhCG	10000000000000	0.311699	0.179949	2.71429	14	0	0	0	0
rAAV	Rhesus	A765WL-A8	Adult	Liver	M		Healthy	Normal	182	AAVrh10	rhCG	10000000000000	0.141827	0.180791	2.375	5	0	0	0	0
rAAV	Rhesus	A765WL-A9	Adult	Liver	M		Healthy	Normal	182	AAVrh10	rhCG	10000000000000	0.856571	0.16464	2.22159	6	0	0	0	0
rAAV	Rhesus	A765WL-B1	Adult	Liver	M		Healthy	Normal	182	AAV8	rhCG	10000000000000	1.12901	0.071682	2.09901	5	0	0	0	0
rAAV	Rhesus	A765WL-B10	Adult	Liver	M		Healthy	Normal	182	AAV5	rhCG	10000000000000	0.642628	0.122195	2.23469	5	0	0	0	0
rAAV	Rhesus	A765WL-B11	Adult	Liver	M		Healthy	Normal	182	AAV5	rhCG	10000000000000	0.206731	0.193798	2.8	6	0	0	0	0
rAAV	Rhesus	A765WL-B12	Adult	Liver	M		Healthy	Normal	182	AAV5	rhCG	10000000000000	0.252404	0.253968	2.925	14	0	0	0	0
rAAV	Rhesus	A765WL-B3	Adult	Liver	M		Healthy	Normal	182	AAV8	rhCG	10000000000000	0.66266	0.113664	2.1383	6	0	0	0	0
rAAV	Rhesus	A765WL-B4	Adult	Liver	M		Healthy	Normal	182	AAV8	rhCG	10000000000000	0.165064	0.15534	2.25	5	0	0	0	0
rAAV	Rhesus	A765WL-B5	Adult	Liver	M		Healthy	Normal	182	AAV8	rhCG	10000000000000	1.58574	0.0955028	2.13228	5	0	0	0	0
rAAV	Rhesus	A765WL-B7	Adult	Liver	M		Healthy	Normal	182	AAV3B	rhCG	10000000000000	1.62099	0.0696985	2.09929	6	0	0	0	0
rAAV	Rhesus	A765WL-B8	Adult	Liver	M		Healthy	Normal	182	AAV3B	rhCG	10000000000000	0.298878	0.270777	2.51485	11	0	0	0	0
wtAAV	Rhesus	B590-1	Adult	Liver	M		Healthy	Normal					0.0520833	0.123077	2.125	3	0	0	0	0
wtAAV	Rhesus	B590-12	4.3589	Liver	M		Healthy	Normal					0.000801282	0		1	0	0	0	0
wtAAV	Rhesus	B590-2	Adult	Liver	F		Healthy	Normal					0.0184295	0.0869565	2.5	3	0	0	0	0
wtAAV	Rhesus	B590-3	Adult	Liver	M		Healthy	Normal					0.000801282	0		1	0	0	0	0
wtAAV	Rhesus	B590-4	Adult	Liver	F		Healthy	Normal					0.00240385	0		1	0	0	0	0
wtAAV	Rhesus	B590-5	Adult	Liver	M		Healthy	Normal					0.00160256	0		1	0	0	0	0
wtAAV	Rhesus	B590-6	Adult	Liver	F		Healthy	Normal					0.0464744	0.137931	2.25	3	0	2	0	0.0344828
wtAAV	Cyno	B590-7	1.93151	Liver	M		Healthy	Normal					0.0909091	0.206897	2.95833	10	0	0	0	0
wtAAV	Cyno	B590-9	6.38082	Liver	F		Healthy	Normal					0.0023511	0		1	0	0	0	0
wtAAV	Human	B598-11	73	Liver	M	N/A	Healthy	Normal					0.00083612	0		1	0	0	0	0
wtAAV	Human	B598-12	53	Liver	M	N/A	Healthy	Normal					0.124582	0.221477	2.36364	6	0	0	0	0
wtAAV	Human	B598-14	66	Liver	F	N/A	Healthy	Normal					0.00083612	0		1	0	0	0	0
wtAAV	Human	B598-15	73	Liver	M	N/A	Healthy	Normal					0.0242475	0.344828	2.2	3	0	0	2	0.0689655
wtAAV	Human	B598-2	71	Liver	M	N/A	Healthy	Normal					0.00083612	0		1	0	0	0	0
wtAAV	Human	B598-3	68	Liver	F	N/A	Healthy	Normal					0.00167224	0		1	0	0	0	0
wtAAV	Human	B598-4	81	Liver	M	N/A	Healthy	Normal					0.00083612	0		1	0	0	0	0
wtAAV	Human	B598-6	57	Liver	F	N/A	Healthy	Normal					0.0234114	0.25	2.85714	4	0	0	0	0
wtAAV	Human	B598-7	69	Liver	F	N/A	Healthy	Normal					0.0284281	0.117647	2.25	3	0	0	0	0
wtAAV	Human	B598-8	72	Liver	F	N/A	Healthy	Normal					0.00167224	0		1	0	0	0	0
wtAAV	Human	B598-9	33	Liver	F	N/A	Healthy	Normal					0.00083612	0		1	0	0	0	0
wtAAV	Human	B599-3	70	Liver	F	N/A	Healthy	Normal					0.0242475	0.103448	3.33333	4	0	0	0	0
wtAAV	Human	B599-6	65	Liver	F	N/A	Healthy	Normal					0.00083612	0		1	0	0	0	0
wtAAV	Human	B599-8	78	Liver	F	N/A	Healthy	Normal					0.0367893	0.318182	3.78571	7	1	0	0	0.0227273
wtAAV	Human	B611-14	56	Liver	M	N/A	Diseased	Cirrhosis					0.0158863	0.0526316	2	2	0	0	0	0
wtAAV	Human	B611-15	81	Liver	M	N/A	Carcinoma (HCC)	Cancer tissue; Cytokeratin CAM5.2 ~ CAM5.2 ! by IHC,Positive; CD66e ~ CEACAM5 ! by IHC,Positive; Alpha-1-fetoprotein ~ AFP ! by IHC,Positive; Cytokeratin AE1/AE3 ~ AE1/AE3 ! by IHC,Positive					0.00585284	0		1	0	0	0	0
wtAAV	Human	B611-2	70	Liver	M	N/A	Diseased	Fatty changes					0.0468227	0.0714286	2.5	3	1	0	0	0.0178571
wtAAV	Human	B611-3	73	Liver	M	N/A	Carcinoma (HCC)	Cancer tissue; AJCC G2: Moderately differentiated					0.0117057	0.0714286	2	2	2	0	0	0.142857
wtAAV	Human	B611-4	47	Liver	M	N/A	Diseased	Fatty changes					0.0083612	0		1	0	0	0	0
wtAAV	Human	B611-6	71	Liver	M	N/A	Diseased	Cirrhosis					0.0125418	0		1	1	0	0	0.0666667
wtAAV	Human	B611-8	68	Liver	M	N/A	Carcinoma (HCC)	Cancer tissue; N/A					0.0225753	0.0740741	2	2	1	0	0	0.037037
wtAAV	Human	B612-10	N/A	Liver	N/A	N/A	Diseased	Diseased					0.020903	0		1	0	0	0	0
wtAAV	Human	B612-12	63	Liver	F	N/A	Diseased	Fatty changes					0.014214	0.117647	2	2	1	0	0	0.0588235
wtAAV	Human	B612-13	68	Liver	M	N/A	Carcinoma (HCC)	Cancer tissue; AJCC G2: Moderately differentiated					0.0217391	0		1	1	0	0	0.0384615
wtAAV	Human	B612-2	71	Liver	M	N/A	Carcinoma (HCC)	Cancer tissue; AJCC G2: Moderately differentiated					0.0459866	0.181818	2.1	3	0	0	0	0
wtAAV	Human	B612-3	86	Liver	M	N/A	Carcinoma (HCC)	Cancer tissue; AJCC G1: Well differentiated					0.00752508	0.222222	2	2	0	0	0	0
wtAAV	Human	B612-4	57	Liver	F	N/A	Diseased	Fatty changes					0.0133779	0.0625	2	2	0	0	0	0
wtAAV	Human	B612-8	77	Liver	M	N/A	Carcinoma (HCC)	Cancer tissue; AJCC G1: Well differentiated ; Trichrome - Masson stain,Fibrosis; Reticulin stain,Positive					0.00919732	0		1	0	0	0	0
wtAAV	Human	B612-9	63	Liver	M	N/A	Carcinoma (HCC)	Cancer tissue; AJCC G2: Moderately differentiated					0.00250836	0		1	0	0	0	0
wtAAV	Cyno	B613-1	4.78904	Liver	F		Healthy	Normal					0.0023511	0		1	0	0	0	0
wtAAV	Rhesus	B613-10	1.43836	Liver	F		Healthy	Normal					0.0176282	0.0454545	2	2	0	0	0	0
wtAAV	Rhesus	B613-11	2.46027	Liver	F		Healthy	Normal					0.00160256	0		1	0	0	0	0
wtAAV	Rhesus	B613-13	9.50685	Liver	F		Healthy	Normal					0.00160256	0		1	0	0	0	0
wtAAV	Rhesus	B613-15	1.2274	Liver	F		Healthy	Normal					0.0168269	0.047619	2	2	0	0	0	0
wtAAV	Cyno	B613-2	2.99452	Liver	F		Healthy	Normal					0.0023511	0		1	0	0	0	0
wtAAV	Rhesus	B613-3	1.33425	Liver	M		Healthy	Normal					0.142628	0.129213	2.26087	4	0	0	0	0
wtAAV	Cyno	B613-4	23.7616	Liver	F		Healthy	Normal					0.0242947	0.193548	2.5	4	0	0	0	0
wtAAV	Cyno	B613-5	4.83562	Liver	M		Healthy	Normal					0.0031348	0		1	0	0	0	0
wtAAV	Cyno	B613-6	21.9644	Liver	F		Healthy	Normal					0.0195925	0.48	3.08333	7	0	0	0	0
wtAAV	Cyno	B613-7	8.48219	Liver	F		Healthy	Normal					0.0031348	0		1	0	0	0	0
wtAAV	Rhesus	B613-8	1.36712	Liver	F		Healthy	Normal					0.000801282	0		1	0	0	0	0
wtAAV	Cyno	B613-9	3.20548	Liver	F		Healthy	Normal					0.0172414	0.227273	2	2	0	0	0	0
wtAAV	Cyno	B615-12	1.11781	Liver	F		Healthy	Normal					0.0023511	0		1	0	0	0	0
wtAAV	Rhesus	B615-13	18.5562	Liver	F		Healthy	Normal					0.000801282	1	2	2	0	0	0	0
wtAAV	Rhesus	B615-14	1.50685	Liver	M		Healthy	Normal					0.00160256	0		1	0	0	0	0
wtAAV	Rhesus	B615-15	9.53151	Liver	F		Healthy	Normal					0.000801282	0		1	0	0	0	0
wtAAV	Rhesus	B615-2	15.3973	Liver	F		Healthy	Normal					0.00240385	0		1	0	0	0	0
wtAAV	Rhesus	B615-3	8.42466	Liver	F		Healthy	Normal					0.000801282	0		1	0	0	0	0
wtAAV	Cyno	B615-5	15.3452	Liver	F		Healthy	Normal					0.0031348	0		1	0	0	0	0
wtAAV	Rhesus	B615-8	11.5589	Liver	F		Healthy	Normal					0.0120192	0.133333	2	2	0	0	1	0.0666667
wtAAV	Rhesus	B627-10	24.4521	Liver	F		Healthy	Normal					0.000801282	0		1	0	0	0	0
wtAAV	Rhesus	B627-3	0.578082	Liver	F		Healthy	Normal					0.00160256	0		1	0	0	0	0
wtAAV	Cyno	B627-5	9.8137	Liver	F		Healthy	Normal					0.00548589	0		1	0	0	0	0
wtAAV	Rhesus	B627-6	10.3562	Liver	M		Healthy	Normal					0.000801282	0		1	0	0	0	0
wtAAV	Cyno	B627-7	2.67397	Liver	F		Healthy	Normal					0.000783699	0		1	0	0	0	0
wtAAV	Cyno	B628-1	21.6356	Liver	M		Healthy	Normal					0.0023511	0.333333	3	3	0	0	0	0
wtAAV	Rhesus	B628-11	12.3644	Liver	F		Healthy	Normal					0.000801282	0		1	0	0	0	0
wtAAV	Rhesus	B628-12	2.53425	Liver	F		Healthy	Normal					0.00641026	0		1	0	0	0	0
wtAAV	Cyno	B628-2	18.4356	Liver	M		Healthy	Normal					0.000783699	0		1	0	0	0	0
wtAAV	Rhesus	B628-3	15.5699	Liver	F		Healthy	Normal					0.0152244	0.210526	7	20	0	0	0	0
wtAAV	Cyno	B628-4	10.5562	Liver	F		Healthy	Normal					0.0015674	0		1	0	0	0	0
wtAAV	Rhesus	B628-5	2.31507	Liver	F		Healthy	Normal					0.000801282	0		1	0	0	0	0
wtAAV	Cyno	B628-6	7.31507	Liver	M		Healthy	Normal					0.000783699	0		1	0	0	0	0
wtAAV	Rhesus	B628-7	8.64932	Liver	F		Healthy	Normal					0.000801282	0		1	0	0	0	0
wtAAV	Cyno	B628-9	2.37808	Liver	F		Healthy	Normal					0.000783699	0		1	0	0	0	0
wtAAV	Cyno	B638-11	10.874	Liver	F		Healthy	Normal					0.00548589	0.428571	14.3333	39	0	0	0	0
wtAAV	Rhesus	B638-13	23.1096	Liver	F		Healthy	Normal					0.0336538	0.404762	3.11765	8	0	0	0	0
wtAAV	Rhesus	B638-14	N/A	Liver	F		Healthy	Normal					0.0392628	0.367347	3.88889	15	0	0	0	0
wtAAV	Rhesus	B638-3	1.73973	Liver	F		Healthy	Normal					0.000801282	0		1	0	0	0	0
wtAAV	Rhesus	B638-4	12.6795	Liver	F		Healthy	Normal					0.00240385	0.666667	2	2	0	0	0	0
wtAAV	Rhesus	B638-5	0.679452	Liver	M		Healthy	Normal					0.000801282	0		1	0	0	0	0
wtAAV	Rhesus	B638-6	0.657534	Liver	M		Healthy	Normal					0.000801282	0		1	0	0	0	0
wtAAV	Rhesus	B638-7	1.75616	Liver	M		Healthy	Normal					0.0104167	0.153846	2.5	3	0	0	0	0
wtAAV	Rhesus	B638-8	2.90685	Liver	F		Healthy	Normal					0.00160256	0		1	0	0	0	0
wtAAV	Rhesus	B640-1	9.94	Liver	F		Healthy	Normal					0.000801282	0		1	0	0	0	0
wtAAV	Rhesus	B640-10	1.66	Liver	F		Healthy	Normal					0.00400641	0		1	0	0	0	0
wtAAV	Rhesus	B640-11	1.3	Liver	M		Healthy	Normal					0.00160256	0		1	0	0	0	0
wtAAV	Rhesus	B640-12	14.5	Liver	M		Healthy	Normal					0.000801282	0		1	0	0	0	0
wtAAV	Rhesus	B640-2	1.83	Liver	M		Healthy	Normal					0.000801282	0		1	0	0	0	0
wtAAV	Rhesus	B640-3	1.92	Liver	M		Healthy	Normal					0.00320513	0		1	0	0	0	0
wtAAV	Rhesus	B640-4	2.19	Liver	M		Healthy	Normal					0.000801282	0		1	0	0	0	0
wtAAV	Rhesus	B640-5	1.71	Liver	M		Healthy	Normal					0.0232372	0.0689655	2	2	0	0	0	0
wtAAV	Rhesus	B640-9	8.12	Liver	M		Healthy	Normal					0.00320513	0.25	2	2	1	0	0	0.25
wtAAV	Rhesus	B641-1	6.14	Liver	F		Healthy	Normal					0.000801282	0		1	0	0	0	0
wtAAV	Rhesus	B641-11	6.3	Liver	M		Healthy	Normal					0.00320513	0		1	0	0	0	0
wtAAV	Rhesus	B641-12	3.4	Liver	F		Healthy	Normal					0.00160256	0		1	0	0	0	0
wtAAV	Rhesus	B641-5	1.3	Liver	F		Healthy	Normal					0.000801282	0		1	0	0	0	0
wtAAV	Rhesus	B641-6	1.41	Liver	M		Healthy	Normal					0.00641026	0.125	3	3	0	0	0	0
wtAAV	Rhesus	B641-7	1.41	Liver	M		Healthy	Normal					0.0192308	0.0416667	2	2	0	0	0	0
wtAAV	Rhesus	B641-8	1.38	Liver	F		Healthy	Normal					0.000801282	0		1	0	0	0	0
wtAAV	Rhesus	B642-10	0.739726	Liver	F		Healthy	Normal					0.00400641	0		1	0	0	0	0
wtAAV	Rhesus	B642-11	9.39726	Liver	M		Healthy	Normal					0.0721154	0.233333	5.09524	12	0	0	0	0
wtAAV	Rhesus	B642-3	5.88	Liver	F		Healthy	Normal					0.0120192	0.0666667	3	3	0	0	0	0
wtAAV	Rhesus	B642-4	5.69	Liver	F		Healthy	Normal					0.000801282	0		1	0	0	0	0
wtAAV	Rhesus	B642-5	16.12	Liver	M		Healthy	Normal					0.00160256	0		1	0	0	0	0
wtAAV	Rhesus	B642-6	3.92	Liver	F		Healthy	Normal					0.00400641	0		1	0	0	0	0
wtAAV	Rhesus	B642-8	1.94	Liver	M		Healthy	Normal					0.00961538	0.0833333	2	2	0	0	0	0
wtAAV	Human	B713-1	75	Liver	M	77	Diseased	Fatty change					0.481605	0.314236	3.68508	28	2	0	5	0.0121528
wtAAV	Human	B713-10	59	Liver	F	85	Diseased	Fatty changes					0.00668896	0.125	3	3	0	0	0	0
wtAAV	Human	B713-12	69	Liver	F	114	Diseased	Portal inflammation					0.00250836	0		1	0	0	0	0
wtAAV	Human	B713-13	80+	Liver	F	84	Diseased	Ischemic changes					0.00334448	0		1	0	0	0	0
wtAAV	Human	B713-14	80	Liver	F	46	Diseased	Congestion					0.00585284	0		1	1	0	0	0.142857
wtAAV	Human	B713-15	76	Liver	F	119	Diseased	Congestion, chronic passive					0.0083612	0.1	4	4	0	0	0	0
wtAAV	Human	B713-2	72	Liver	M	81	Diseased	Congestion, chronic passive					0.00585284	0.142857	2	2	0	0	0	0
wtAAV	Human	B713-3	80+	Liver	M	50	Diseased	Congestion					0.0994983	0.159664	2.94737	10	0	0	0	0
wtAAV	Human	B713-4	75	Liver	M	N/A	Diseased	Inflammation, acute					0.00501672	0		1	0	0	0	0
wtAAV	Human	B713-5	80+	Liver	M	100	Diseased	Portal inflammation					0.0811037	0.0824742	3	6	0	0	0	0
wtAAV	Human	B713-6	55	Liver	F	52	Diseased	Hepatitis					0.00501672	0		1	0	0	0	0
wtAAV	Human	B713-7	62	Liver	M	114	Diseased	Portal inflammation					0.00501672	0		1	0	0	0	0
wtAAV	Human	B713-8	51	Liver	M	80	Diseased	Inflammation					0.0041806	0		1	0	0	0	0
wtAAV	Human	B713-9	67	Liver	M	77	Diseased	Cholestasis					0.00334448	0		1	1	0	0	0.25
wtAAV	Rhesus	B714-1	21.0329	Liver	F		Healthy	Normal					0.520032	0.238829	3.09032	16	0	0	0	0
wtAAV	Rhesus	B714-13	10.5753	Liver	M		Healthy	Normal					0.0232372	0.0344828	2	2	0	0	0	0
wtAAV	Rhesus	B714-5	0.539726	Liver	M		Healthy	Normal					0.0184295	0.608696	16.5	145	0	0	0	0
wtAAV	Rhesus	B714-9	1.72603	Liver	F		Healthy	Normal					0.214744	0.0597015	2.5	7	0	1	1	0.00746269
wtAAV	Human	B816-1	66	Liver	M	84	Diseased	Congestion					0.0100334	0.166667	2.5	3	0	0	0	0
wtAAV	Human	B816-11	28	Liver	M	136	Diseased	Fatty change					0.00083612	0		1	0	0	0	0
wtAAV	Human	B816-14	63	Liver	F	96	Diseased	Hemosiderin deposition					0.00250836	0.333333	2	2	0	0	0	0
wtAAV	Human	B816-4	74	Liver	M	114	Diseased	Portal inflammation					0.269231	0.177019	3.57895	12	1	0	1	0.00621118
wtAAV	Human	B816-6	80	Liver	M	95	Diseased	Congestion, chronic passive					0.00083612	0		1	0	0	0	0
wtAAV	Human	B816-7	80	Liver	M	74	Diseased	Cholestasis					0.00250836	0		1	0	0	0	0
wtAAV	Human	B816-8	57	Liver	M	81	Diseased	Fatty change					0.00083612	0		1	0	0	0	0
wtAAV	Human	B816-9	51	Liver	F	68	Diseased	Congestion					0.00167224	0.5	2	2	0	0	0	0
rAAV	Rhesus	B979-1	Adult	Liver	M		Healthy	Normal	760	AAV8	rhLDLR011	10000000000000	0.320513	0.055	2.04545	3	1	2	0	0.0075
rAAV	Rhesus	B979-10	Adult	Liver	F		Healthy	Normal	760	AAV8	rhLDLR011	10000000000000	0.237981	0.047138	2	2	0	0	0	0
rAAV	Rhesus	B979-13	Adult	Liver	F		Healthy	Normal	760	AAV8	hLDLR011	10000000000000	0.340545	0.103529	2.18182	3	0	0	0	0
rAAV	Rhesus	B979-16	Adult	Liver	F		Healthy	Normal	760	AAV8	eGFP	10000000000000	0.391827	0.175869	2.88372	7	1	2	1	0.00817996
rAAV	Rhesus	B979-4	Adult	Liver	M		Healthy	Normal	760	AAV8	eGFP	10000000000000	0.407853	0.18664	2.77895	6	1	2	0	0.00589391
rAAV	Rhesus	B979-7	Adult	Liver	M		Healthy	Normal	760	AAV8	hLDLR011	10000000000000	0.627404	0.242656	2.67895	12	0	2	0	0.00255428
wtAAV	Rhesus	C057-1	5.48	Liver	M		Healthy	Normal					0.0088141	0.0909091	2	2	0	0	0	0
wtAAV	Rhesus	C057-10	0.69	Liver	M		Healthy	Normal					0.00560897	0		1	0	0	0	0
wtAAV	Rhesus	C057-13	4.14	Liver	F		Healthy	Normal					0.0264423	0.0909091	2.66667	3	0	0	0	0
wtAAV	Rhesus	C057-14	8.3	Liver	F		Healthy	Normal					0.00160256	0.5	3	3	0	0	0	0
wtAAV	Rhesus	C057-15	6.67	Liver	F		Healthy	Normal					0.105769	0.0833333	2.27273	3	0	0	0	0
wtAAV	Rhesus	C057-17	1.31	Liver	M		Healthy	Normal					0.00560897	0.142857	2	2	0	0	0	0
wtAAV	Rhesus	C057-19	1.47	Liver	M		Healthy	Normal					0.0112179	0		1	0	0	0	0
wtAAV	Rhesus	C057-2	16.71	Liver	F		Healthy	Normal					0.00560897	0.142857	4	4	0	0	0	0
wtAAV	Cyno	C057-3	4.07	Liver	F		Healthy	Normal					0.000783699	0		1	0	0	0	0
wtAAV	Rhesus	C057-4	2.43	Liver	F		Healthy	Normal					0.492788	0.214634	2.77273	11	0	0	1	0.00162602
wtAAV	Rhesus	C057-5	0.77	Liver	F		Healthy	Normal					0.0248397	0.0645161	2	2	0	0	0	0
wtAAV	Rhesus	C057-6	1.77	Liver	F		Healthy	Normal					0.00160256	0		1	0	0	0	0
wtAAV	Rhesus	C057-8	0.74	Liver	F		Healthy	Normal					0.0584936	0.0684932	2	2	0	0	0	0
wtAAV	Rhesus	C057-9	0.64	Liver	F		Healthy	Normal					0.00240385	0		1	0	0	0	0
rAAV	Rhesus	C264-12	Adult	Liver	N/A		Healthy	Normal	5475	AAV2	rhEPO	19200000000000	1.28926	0.0615289	2.31313	7	3	2	5	0.00621504
wtAAV	Rhesus	C265-10	5.78	Liver	F		Healthy	Normal					0.000801282	0		1	0	0	0	0
wtAAV	Rhesus	C265-14	4.72	Liver	F		Healthy	Normal					0.000801282	0		1	0	0	0	0
wtAAV	Rhesus	C265-18	5.9	Liver	F		Healthy	Normal					0.0344551	0.232558	2.5	4	0	0	0	0
wtAAV	Rhesus	C265-2	5.73	Liver	F		Healthy	Normal					0.00480769	0		1	0	0	0	0
wtAAV	Rhesus	C265-6	0.94	Liver	F		Healthy	Normal					0.201122	0.0836653	2.14286	3	0	0	0	0
wtAAV	Rhesus	C266-13	1.41	Liver	M		Healthy	Normal					0.000801282	0		1	0	0	0	0
wtAAV	Rhesus	C266-15	5.5	Liver	F		Healthy	Normal					0.00240385	0		1	0	0	0	0
wtAAV	Rhesus	C266-4	5.54	Liver	F		Healthy	Normal					0.00160256	0		1	0	0	0	0
wtAAV	Rhesus	C266-7	5.05	Liver	F		Healthy	Normal					0.00160256	0		1	0	0	0	0
rAAV	Rhesus	C267-1	Adult	Liver	F		Healthy	Normal	21	AAV9	eGFP	50000000000000	0.161058	0.0298507	2	2	0	0	0	0
rAAV	Rhesus	C267-2	Adult	Liver	F		Healthy	Normal	21	AAV9	eGFP	50000000000000	0.195513	0.0163934	2	2	1	0	0	0.00409836
rAAV	Rhesus	C267-3	Adult	Liver	M		Healthy	Normal	21	AAV9	eGFP	50000000000000	0.108974	0		1	0	0	0	0
rAAV	Rhesus	C267-4	Adult	Liver	F		Healthy	Normal	21	AAV9	eGFP	50000000000000	0.389423	0.037037	2	2	0	0	2	0.00411523
rAAV	Rhesus	C267-5	Adult	Liver	F		Healthy	Normal	21	AAV9	eGFP	50000000000000	0.379006	0.0655391	2.09677	3	0	0	1	0.00211416
rAAV	Rhesus	C267-6	Adult	Liver	F		Healthy	Normal	21	AAV9	eGFP	50000000000000	0.22516	0.124555	2.11429	3	0	1	1	0.00711744
wtAAV	Rhesus	C274-11	2.78	Liver	M		Healthy	Normal					0.00721154	0		1	0	0	0	0
wtAAV	Rhesus	C274-14	1.71	Liver	F		Healthy	Normal					0.00160256	0.5	2	2	0	0	0	0
wtAAV	Rhesus	C274-18	3.93	Liver	F		Healthy	Normal					0.00160256	0		1	0	0	0	0
wtAAV	Rhesus	C274-2	4.73	Liver	F		Healthy	Normal					0.00240385	0		1	0	0	0	0
wtAAV	Rhesus	C274-24	0.77	Liver	M		Healthy	Normal					0.00160256	0		1	0	0	0	0
wtAAV	Rhesus	C274-4	9.84	Liver	F		Healthy	Normal					0.00721154	0.333333	2.33333	3	0	0	0	0
wtAAV	Rhesus	C274-6	5.58	Liver	F		Healthy	Normal					0.00961538	0.0833333	2	2	0	0	0	0
wtAAV	Rhesus	C274-8	1.51	Liver	M		Healthy	Normal					0.0104167	0.230769	2	2	0	0	0	0
rAAV	Rhesus	CB02	Adult	Liver	M		Healthy	Normal	182	AAV8	rhCG	10000000000000	1.14343	0.0728802	2.25	6	0	4	2	0.00420463
rAAV	Rhesus	CB03	Adult	Liver	M		Healthy	Normal	182	AAV8	rhCG	10000000000000	1.43109	0.0851064	2.36184	8	1	1	6	0.00447928
rAAV	Rhesus	CB04	Adult	Liver	M		Healthy	Normal	232	AAVhu37	hFVIIIco-SQ-X5	6000000000000	1.05369	0.0479087	2.07937	3	0	1	2	0.00228137
rAAV	Rhesus	CB05	Adult	Liver	M		Healthy	Normal	234	AAVhu37	hFVIIIco-SQ-X5	6000000000000	0.806891	0.060576	2.39344	8	2	2	2	0.00595829
rAAV	Cyno	CB06	Adult	Liver	M		Healthy	Normal	126	AAV3B-8VR9	hFVIIIco-SQ	6000000000000	1.19828	0.0935252	3.3007	26	2	1	2	0.00327011
rAAV	Cyno	CB07	Adult	Liver	M		Healthy	Normal	126	AAV3B-8VR9	hFVIIIco-SQ	6000000000000	1.70533	0.0799632	3.45402	29	0	5	1	0.00275735
rAAV	Rhesus	CB-14	Adult	Liver	N/A		Healthy	Normal	182	AAV3B	rhCG	10000000000000	0.18109	0.0663717	3.4	14	0	0	0	0
rAAV	Cyno	JG-01	Adult	Liver	M		Healthy	Normal	308	AAVrh10	hFVIIIco-SQ	12000000000000	0.880878	0.0400356	2.15556	3	3	2	1	0.00533808
rAAV	Cyno	JG-02	Adult	Liver	M		Healthy	Normal	308	AAVrh10	hFVIIIco-SQ	12000000000000	0.547022	0.104585	2.10959	5	1	0	1	0.00286533
rAAV	Cyno	JG-03	Adult	Liver	M		Healthy	Normal	308	AAVrh10	hFVIIIco-SQ	12000000000000	0.562696	0.123955	2.23596	6	5	3	0	0.0111421
rAAV	Cyno	JG-04	Adult	Liver	M		Healthy	Normal	309	AAVrh10	hFVIIIco-SQ	12000000000000	0.730408	0.0793991	2.24324	5	1	2	2	0.00536481
rAAV	Cyno	JG-05	Adult	Liver	M		Healthy	Normal	309	AAVrh10	hFVIIIco-SQ	12000000000000	0.469436	0.133556	2.25	5	2	1	0	0.00500835
rAAV	Cyno	JG-06	Adult	Liver	M		Healthy	Normal	316	AAVrh10	hFVIIIco-SQ	12000000000000	0.615987	0.0966921	2.22368	6	1	2	0	0.00381679
rAAV	Cyno	JG-07	Adult	Liver	M		Healthy	Normal	316	AAVrh10	hFVIIIco-SQ	12000000000000	0.532915	0.0191176	2.07692	3	2	1	1	0.00588235
rAAV	Cyno	JG-08	Adult	Liver	M		Healthy	Normal	323	AAVrh10	hFVIIIco-SQ	12000000000000	0.547806	0.0586552	2.07317	3	0	0	3	0.00429185
rAAV	Cyno	JG-09	Adult	Liver	M		Healthy	Normal	323	AAVrh10	hFVIIIco-SQ	12000000000000	0.631661	0.0310174	2.04	3	4	2	1	0.00868486
rAAV	Cyno	JG-10	Adult	Liver	M		Healthy	Normal	323	AAVrh10	hFVIIIco-SQ	12000000000000	0.538401	0.0815138	2.21429	5	1	1	1	0.00436681
rAAV	Cyno	JG-16	Adult	Liver	M		Healthy	Normal	326	AAVhu37	hFVIIIco-SQ	12000000000000	0.361285	0.0737527	2.17647	5	0	0	1	0.0021692
rAAV	Cyno	JG-17	Adult	Liver	M		Healthy	Normal	326	AAVhu37	hFVIIIco-SQ	12000000000000	0.512539	0.058104	2.18421	4	2	0	3	0.00764526
rAAV	Cyno	JG-18	Adult	Liver	M		Healthy	Normal	326	AAVhu37	hFVIIIco-SQ	12000000000000	0.504702	0.14441	2.2043	4	0	2	1	0.00465839
rAAV	Cyno	JG-19	Adult	Liver	M		Healthy	Normal	332	AAVhu37	hFVIIIco-SQ	12000000000000	0.567398	0.0566298	2.14634	4	2	0	0	0.00276243
rAAV	Cyno	JG-20	Adult	Liver	M		Healthy	Normal	332	AAVhu37	hFVIIIco-SQ	12000000000000	0.518809	0.0619335	2.07317	4	1	1	1	0.00453172
rAAV	Rhesus	JH-02	Newborn	Liver	F		Healthy	Normal	1369	AAV8	hIDUA	4000000000000	0.40625	0.203156	3.67961	9	0	3	1	0.00788955
rAAV	Rhesus	JH-04	Newborn	Liver	F		Healthy	Normal	1369	AAV8	hIDUA	4000000000000	0.429487	0.214552	2.35652	6	0	0	1	0.00186567
rAAV	Rhesus	JH-06	Newborn	Liver	M		Healthy	Normal	1369	AAV8	hIDUA	4000000000000	0.231571	0.204152	2.64407	5	0	0	0	0
rAAV	Rhesus	JH-08	Newborn	Liver	M		Healthy	Normal	1369	AAV8	hIDUA	4000000000000	0.328526	0.195122	3.2	17	0	1	2	0.00731707
rAAV	Rhesus	LW02	Adult	Liver	M		Healthy	Normal	686	AAVrh10	hFVIIIco-SQ	6000000000000	0.411859	0.0583658	2.03333	3	2	3	1	0.0116732
rAAV	Rhesus	LW04	Adult	Liver	M		Healthy	Normal	686	AAVrh10	hFVIIIco-SQ	6000000000000	0.456731	0.101754	2.18966	6	1	1	1	0.00526316
rAAV	Cyno	LW06	Adult	Liver	M		Healthy	Normal	1218	AAVhu37	hFVIIIco-SQ	6000000000000	0.52116	0.0706767	2.23404	5	0	0	2	0.00300752
rAAV	Rhesus	NBL-01	Newborn	Liver	N/A		Healthy	Normal	7	AAV8	eGFP	10000000000000	0.399038	0.24498	2.63934	13	2	0	0	0.00401606
rAAV	Rhesus	NBL-02	Newborn	Liver	N/A		Healthy	Normal	7	AAV8	eGFP	10000000000000	0.640224	0.123905	2.16162	6	0	3	5	0.0100125
rAAV	Rhesus	NBL-03	Newborn	Liver	N/A		Healthy	Normal	7	AAV8	eGFP	10000000000000	0.529647	0.166415	2.42727	6	0	1	1	0.00302572
rAAV	Rhesus	NBL-04	Newborn	Liver	N/A		Healthy	Normal	35	AAV8	eGFP	10000000000000	0.384615	0.114583	2.70909	7	0	2	0	0.00416667
rAAV	Rhesus	NBL-05	Newborn	Liver	N/A		Healthy	Normal	35	AAV8	eGFP	10000000000000	0.371795	0.178879	2.96386	18	0	1	0	0.00215517
rAAV	Rhesus	NBL-06	Newborn	Liver	N/A		Healthy	Normal	35	AAV8	eGFP	10000000000000	0.353365	0.170068	2.90667	11	1	0	0	0.00226757
rAAV	Rhesus	NBL-07	Newborn	Liver	N/A		Healthy	Normal	45	AAV8	eGFP	10000000000000	0.423878	0.173913	2.90217	13	2	0	2	0.00756144
rAAV	Rhesus	NBL-08	Newborn	Liver	N/A		Healthy	Normal	45	AAV8	eGFP	10000000000000	0.270833	0.14497	3	7	0	0	0	0
rAAV	Rhesus	NBL-09	Newborn	Liver	N/A		Healthy	Normal	45	AAV8	eGFP	10000000000000	0.298077	0.169355	3.09524	18	0	3	0	0.00806452
Random	Cyno	Random Cyno	N/A	N/A	N/A	N/A	N/A	N/A					N/A	N/A	N/A	N/A	10	22	26	0.0058
Random	Human	Random Human	N/A	N/A	N/A	N/A	N/A	N/A					N/A	N/A	N/A	N/A	9	16	26	0.0051
Random	Rhesus	Random Rhesus	N/A	N/A	N/A	N/A	N/A	N/A					N/A	N/A	N/A	N/A	9	18	35	0.0062

## Sheet: Sample UILs
AAV	Species	Column1	Organ	Age	Chromosome	start	end	Copy #
rAAV	Rhesus	B979-1	Liver	Adult	4	129819018	129819020	3
rAAV	Rhesus	B979-1	Liver	Adult	1	169386120	169386122	2
rAAV	Rhesus	B979-1	Liver	Adult	1	169386122	169386124	2
rAAV	Rhesus	B979-1	Liver	Adult	1	169386638	169386640	2
rAAV	Rhesus	B979-1	Liver	Adult	1	72882524	72882526	2
rAAV	Rhesus	B979-1	Liver	Adult	11	87644141	87644143	2
rAAV	Rhesus	B979-1	Liver	Adult	12	46011877	46011879	2
rAAV	Rhesus	B979-1	Liver	Adult	13	108567818	108567820	2
rAAV	Rhesus	B979-1	Liver	Adult	14	66296337	66296339	2
rAAV	Rhesus	B979-1	Liver	Adult	18	3014355	3014357	2
rAAV	Rhesus	B979-1	Liver	Adult	19	40173069	40173071	2
rAAV	Rhesus	B979-1	Liver	Adult	19	55358966	55358968	2
rAAV	Rhesus	B979-1	Liver	Adult	20	11190102	11190104	2
rAAV	Rhesus	B979-1	Liver	Adult	20	54854098	54854100	2
rAAV	Rhesus	B979-1	Liver	Adult	20	7367763	7367765	2
rAAV	Rhesus	B979-1	Liver	Adult	3	111792941	111792943	2
rAAV	Rhesus	B979-1	Liver	Adult	4	69200418	69200420	2
rAAV	Rhesus	B979-1	Liver	Adult	4	95593844	95593846	2
rAAV	Rhesus	B979-1	Liver	Adult	5	182054087	182054089	2
rAAV	Rhesus	B979-1	Liver	Adult	6	122485743	122485745	2
rAAV	Rhesus	B979-1	Liver	Adult	7	80560641	80560643	2
rAAV	Rhesus	B979-1	Liver	Adult	8	62690878	62690880	2
rAAV	Rhesus	B979-1	Liver	Adult	1	111490864	111490866	1
rAAV	Rhesus	B979-1	Liver	Adult	1	126416744	126416746	1
rAAV	Rhesus	B979-1	Liver	Adult	1	127232818	127232820	1
rAAV	Rhesus	B979-1	Liver	Adult	1	139612784	139612786	1
rAAV	Rhesus	B979-1	Liver	Adult	1	154921858	154921860	1
rAAV	Rhesus	B979-1	Liver	Adult	1	164775615	164775617	1
rAAV	Rhesus	B979-1	Liver	Adult	1	165824361	165824363	1
rAAV	Rhesus	B979-1	Liver	Adult	1	169385616	169385618	1
rAAV	Rhesus	B979-1	Liver	Adult	1	169385801	169385803	1
rAAV	Rhesus	B979-1	Liver	Adult	1	169386022	169386024	1
rAAV	Rhesus	B979-1	Liver	Adult	1	169386123	169386125	1
rAAV	Rhesus	B979-1	Liver	Adult	1	169386124	169386126	1
rAAV	Rhesus	B979-1	Liver	Adult	1	169386428	169386430	1
rAAV	Rhesus	B979-1	Liver	Adult	1	172655482	172655484	1
rAAV	Rhesus	B979-1	Liver	Adult	1	176901743	176901745	1
rAAV	Rhesus	B979-1	Liver	Adult	1	187151543	187151545	1
rAAV	Rhesus	B979-1	Liver	Adult	1	188148335	188148337	1
rAAV	Rhesus	B979-1	Liver	Adult	1	200636804	200636806	1
rAAV	Rhesus	B979-1	Liver	Adult	1	212571701	212571703	1
rAAV	Rhesus	B979-1	Liver	Adult	1	215196286	215196288	1
rAAV	Rhesus	B979-1	Liver	Adult	1	223014608	223014610	1
rAAV	Rhesus	B979-1	Liver	Adult	1	29495951	29495953	1
rAAV	Rhesus	B979-1	Liver	Adult	1	32418458	32418460	1
rAAV	Rhesus	B979-1	Liver	Adult	1	32614495	32614497	1
rAAV	Rhesus	B979-1	Liver	Adult	1	43335096	43335098	1
rAAV	Rhesus	B979-1	Liver	Adult	1	50016648	50016650	1
rAAV	Rhesus	B979-1	Liver	Adult	1	55580955	55580957	1
rAAV	Rhesus	B979-1	Liver	Adult	1	64456941	64456943	1
rAAV	Rhesus	B979-1	Liver	Adult	1	6769045	6769047	1
rAAV	Rhesus	B979-1	Liver	Adult	1	76588172	76588174	1
rAAV	Rhesus	B979-1	Liver	Adult	1	89949490	89949492	1
rAAV	Rhesus	B979-1	Liver	Adult	1	94905287	94905289	1
rAAV	Rhesus	B979-1	Liver	Adult	10	11544784	11544786	1
rAAV	Rhesus	B979-1	Liver	Adult	10	20414766	20414768	1
rAAV	Rhesus	B979-1	Liver	Adult	10	20558593	20558595	1
rAAV	Rhesus	B979-1	Liver	Adult	10	32037340	32037342	1
rAAV	Rhesus	B979-1	Liver	Adult	10	51665661	51665663	1
rAAV	Rhesus	B979-1	Liver	Adult	10	53881709	53881711	1
rAAV	Rhesus	B979-1	Liver	Adult	10	57591090	57591092	1
rAAV	Rhesus	B979-1	Liver	Adult	10	57958150	57958152	1
rAAV	Rhesus	B979-1	Liver	Adult	10	73660796	73660798	1
rAAV	Rhesus	B979-1	Liver	Adult	10	84307823	84307825	1
rAAV	Rhesus	B979-1	Liver	Adult	10	84307829	84307831	1
rAAV	Rhesus	B979-1	Liver	Adult	10	9281891	9281893	1
rAAV	Rhesus	B979-1	Liver	Adult	10	93035255	93035257	1
rAAV	Rhesus	B979-1	Liver	Adult	10	97088604	97088606	1
rAAV	Rhesus	B979-1	Liver	Adult	11	106470579	106470581	1
rAAV	Rhesus	B979-1	Liver	Adult	11	109935902	109935904	1
rAAV	Rhesus	B979-1	Liver	Adult	11	117317585	117317587	1
rAAV	Rhesus	B979-1	Liver	Adult	11	124299557	124299559	1
rAAV	Rhesus	B979-1	Liver	Adult	11	127705157	127705159	1
rAAV	Rhesus	B979-1	Liver	Adult	11	130663569	130663571	1
rAAV	Rhesus	B979-1	Liver	Adult	11	131556477	131556479	1
rAAV	Rhesus	B979-1	Liver	Adult	11	13883341	13883343	1
rAAV	Rhesus	B979-1	Liver	Adult	11	18699317	18699319	1
rAAV	Rhesus	B979-1	Liver	Adult	11	25748160	25748162	1
rAAV	Rhesus	B979-1	Liver	Adult	11	41187128	41187130	1
rAAV	Rhesus	B979-1	Liver	Adult	11	53149161	53149163	1
rAAV	Rhesus	B979-1	Liver	Adult	11	54974859	54974861	1
rAAV	Rhesus	B979-1	Liver	Adult	11	67317691	67317693	1
rAAV	Rhesus	B979-1	Liver	Adult	11	88464319	88464321	1
rAAV	Rhesus	B979-1	Liver	Adult	11	91767087	91767089	1
rAAV	Rhesus	B979-1	Liver	Adult	12	103061403	103061405	1
rAAV	Rhesus	B979-1	Liver	Adult	12	120424221	120424223	1
rAAV	Rhesus	B979-1	Liver	Adult	12	123134431	123134433	1
rAAV	Rhesus	B979-1	Liver	Adult	12	123779206	123779208	1
rAAV	Rhesus	B979-1	Liver	Adult	12	127661719	127661721	1
rAAV	Rhesus	B979-1	Liver	Adult	12	128718163	128718165	1
rAAV	Rhesus	B979-1	Liver	Adult	12	33251514	33251516	1
rAAV	Rhesus	B979-1	Liver	Adult	12	34815414	34815416	1
rAAV	Rhesus	B979-1	Liver	Adult	12	47464196	47464198	1
rAAV	Rhesus	B979-1	Liver	Adult	12	48698578	48698580	1
rAAV	Rhesus	B979-1	Liver	Adult	12	54041159	54041161	1
rAAV	Rhesus	B979-1	Liver	Adult	12	55264119	55264121	1
rAAV	Rhesus	B979-1	Liver	Adult	12	5602540	5602542	1
rAAV	Rhesus	B979-1	Liver	Adult	12	60695988	60695990	1
rAAV	Rhesus	B979-1	Liver	Adult	12	73238428	73238430	1
rAAV	Rhesus	B979-1	Liver	Adult	12	78473201	78473203	1
rAAV	Rhesus	B979-1	Liver	Adult	12	89253429	89253431	1
rAAV	Rhesus	B979-1	Liver	Adult	12	92947171	92947173	1
rAAV	Rhesus	B979-1	Liver	Adult	12	97928415	97928417	1
rAAV	Rhesus	B979-1	Liver	Adult	12	97955577	97955579	1
rAAV	Rhesus	B979-1	Liver	Adult	13	106845986	106845988	1
rAAV	Rhesus	B979-1	Liver	Adult	13	14502377	14502379	1
rAAV	Rhesus	B979-1	Liver	Adult	13	16127382	16127384	1
rAAV	Rhesus	B979-1	Liver	Adult	13	2018549	2018551	1
rAAV	Rhesus	B979-1	Liver	Adult	13	44081309	44081311	1
rAAV	Rhesus	B979-1	Liver	Adult	13	4450813	4450815	1
rAAV	Rhesus	B979-1	Liver	Adult	13	46067060	46067062	1
rAAV	Rhesus	B979-1	Liver	Adult	13	50107877	50107879	1
rAAV	Rhesus	B979-1	Liver	Adult	13	52636955	52636957	1
rAAV	Rhesus	B979-1	Liver	Adult	13	71088583	71088585	1
rAAV	Rhesus	B979-1	Liver	Adult	13	77099240	77099242	1
rAAV	Rhesus	B979-1	Liver	Adult	13	80772622	80772624	1
rAAV	Rhesus	B979-1	Liver	Adult	13	87976434	87976436	1
rAAV	Rhesus	B979-1	Liver	Adult	13	98378591	98378593	1
rAAV	Rhesus	B979-1	Liver	Adult	14	10876496	10876498	1
rAAV	Rhesus	B979-1	Liver	Adult	14	12890382	12890384	1
rAAV	Rhesus	B979-1	Liver	Adult	14	19213408	19213410	1
rAAV	Rhesus	B979-1	Liver	Adult	14	23778915	23778917	1
rAAV	Rhesus	B979-1	Liver	Adult	14	24602411	24602413	1
rAAV	Rhesus	B979-1	Liver	Adult	14	26778955	26778957	1
rAAV	Rhesus	B979-1	Liver	Adult	14	2987487	2987489	1
rAAV	Rhesus	B979-1	Liver	Adult	14	30110357	30110359	1
rAAV	Rhesus	B979-1	Liver	Adult	14	33795116	33795118	1
rAAV	Rhesus	B979-1	Liver	Adult	14	42832157	42832159	1
rAAV	Rhesus	B979-1	Liver	Adult	14	43497612	43497614	1
rAAV	Rhesus	B979-1	Liver	Adult	14	44022325	44022327	1
rAAV	Rhesus	B979-1	Liver	Adult	14	44612877	44612879	1
rAAV	Rhesus	B979-1	Liver	Adult	14	45245054	45245056	1
rAAV	Rhesus	B979-1	Liver	Adult	14	45917282	45917284	1
rAAV	Rhesus	B979-1	Liver	Adult	14	46993180	46993182	1
rAAV	Rhesus	B979-1	Liver	Adult	14	47021884	47021886	1
rAAV	Rhesus	B979-1	Liver	Adult	14	50639630	50639632	1
rAAV	Rhesus	B979-1	Liver	Adult	14	56485904	56485906	1
rAAV	Rhesus	B979-1	Liver	Adult	14	5696405	5696407	1
rAAV	Rhesus	B979-1	Liver	Adult	14	59284361	59284363	1
rAAV	Rhesus	B979-1	Liver	Adult	14	7919486	7919488	1
rAAV	Rhesus	B979-1	Liver	Adult	14	9083417	9083419	1
rAAV	Rhesus	B979-1	Liver	Adult	14	95298913	95298915	1
rAAV	Rhesus	B979-1	Liver	Adult	15	105584780	105584782	1
rAAV	Rhesus	B979-1	Liver	Adult	15	109351808	109351810	1
rAAV	Rhesus	B979-1	Liver	Adult	15	11155869	11155871	1
rAAV	Rhesus	B979-1	Liver	Adult	15	11929854	11929856	1
rAAV	Rhesus	B979-1	Liver	Adult	15	1277992	1277994	1
rAAV	Rhesus	B979-1	Liver	Adult	15	16361676	16361678	1
rAAV	Rhesus	B979-1	Liver	Adult	15	17178559	17178561	1
rAAV	Rhesus	B979-1	Liver	Adult	15	25949887	25949889	1
rAAV	Rhesus	B979-1	Liver	Adult	15	29550266	29550268	1
rAAV	Rhesus	B979-1	Liver	Adult	15	48892811	48892813	1
rAAV	Rhesus	B979-1	Liver	Adult	15	48892815	48892817	1
rAAV	Rhesus	B979-1	Liver	Adult	15	4932752	4932754	1
rAAV	Rhesus	B979-1	Liver	Adult	15	63096352	63096354	1
rAAV	Rhesus	B979-1	Liver	Adult	15	64533579	64533581	1
rAAV	Rhesus	B979-1	Liver	Adult	16	17643523	17643525	1
rAAV	Rhesus	B979-1	Liver	Adult	16	5225624	5225626	1
rAAV	Rhesus	B979-1	Liver	Adult	16	53166502	53166504	1
rAAV	Rhesus	B979-1	Liver	Adult	16	72642235	72642237	1
rAAV	Rhesus	B979-1	Liver	Adult	16	78132325	78132327	1
rAAV	Rhesus	B979-1	Liver	Adult	16	78133274	78133276	1
rAAV	Rhesus	B979-1	Liver	Adult	16	78418545	78418547	1
rAAV	Rhesus	B979-1	Liver	Adult	16	78422678	78422680	1
rAAV	Rhesus	B979-1	Liver	Adult	17	12932255	12932257	1
rAAV	Rhesus	B979-1	Liver	Adult	17	13267646	13267648	1
rAAV	Rhesus	B979-1	Liver	Adult	17	28555406	28555408	1
rAAV	Rhesus	B979-1	Liver	Adult	17	33300683	33300685	1
rAAV	Rhesus	B979-1	Liver	Adult	17	55713990	55713992	1
rAAV	Rhesus	B979-1	Liver	Adult	17	60454859	60454861	1
rAAV	Rhesus	B979-1	Liver	Adult	17	63390991	63390993	1
rAAV	Rhesus	B979-1	Liver	Adult	17	69248048	69248050	1
rAAV	Rhesus	B979-1	Liver	Adult	17	7266899	7266901	1
rAAV	Rhesus	B979-1	Liver	Adult	17	75203008	75203010	1
rAAV	Rhesus	B979-1	Liver	Adult	17	80684415	80684417	1
rAAV	Rhesus	B979-1	Liver	Adult	17	81110303	81110305	1
rAAV	Rhesus	B979-1	Liver	Adult	17	81110308	81110310	1
rAAV	Rhesus	B979-1	Liver	Adult	17	81110339	81110341	1
rAAV	Rhesus	B979-1	Liver	Adult	17	84531964	84531966	1
rAAV	Rhesus	B979-1	Liver	Adult	17	8457407	8457409	1
rAAV	Rhesus	B979-1	Liver	Adult	18	17557878	17557880	1
rAAV	Rhesus	B979-1	Liver	Adult	18	22681950	22681952	1
rAAV	Rhesus	B979-1	Liver	Adult	18	25374001	25374003	1
rAAV	Rhesus	B979-1	Liver	Adult	18	29084583	29084585	1
rAAV	Rhesus	B979-1	Liver	Adult	18	37790440	37790442	1
rAAV	Rhesus	B979-1	Liver	Adult	18	4029558	4029560	1
rAAV	Rhesus	B979-1	Liver	Adult	18	45022044	45022046	1
rAAV	Rhesus	B979-1	Liver	Adult	18	68962440	68962442	1
rAAV	Rhesus	B979-1	Liver	Adult	18	74345894	74345896	1
rAAV	Rhesus	B979-1	Liver	Adult	18	8132556	8132558	1
rAAV	Rhesus	B979-1	Liver	Adult	19	16083803	16083805	1
rAAV	Rhesus	B979-1	Liver	Adult	19	1647681	1647683	1
rAAV	Rhesus	B979-1	Liver	Adult	19	16827788	16827790	1
rAAV	Rhesus	B979-1	Liver	Adult	19	18570495	18570497	1
rAAV	Rhesus	B979-1	Liver	Adult	19	1866993	1866995	1
rAAV	Rhesus	B979-1	Liver	Adult	19	19917858	19917860	1
rAAV	Rhesus	B979-1	Liver	Adult	19	23275376	23275378	1
rAAV	Rhesus	B979-1	Liver	Adult	19	29317510	29317512	1
rAAV	Rhesus	B979-1	Liver	Adult	19	49821184	49821186	1
rAAV	Rhesus	B979-1	Liver	Adult	19	5863657	5863659	1
rAAV	Rhesus	B979-1	Liver	Adult	2	10224032	10224034	1
rAAV	Rhesus	B979-1	Liver	Adult	2	107850964	107850966	1
rAAV	Rhesus	B979-1	Liver	Adult	2	10811781	10811783	1
rAAV	Rhesus	B979-1	Liver	Adult	2	122848002	122848004	1
rAAV	Rhesus	B979-1	Liver	Adult	2	133998366	133998368	1
rAAV	Rhesus	B979-1	Liver	Adult	2	136169760	136169762	1
rAAV	Rhesus	B979-1	Liver	Adult	2	141874894	141874896	1
rAAV	Rhesus	B979-1	Liver	Adult	2	145175288	145175290	1
rAAV	Rhesus	B979-1	Liver	Adult	2	162316076	162316078	1
rAAV	Rhesus	B979-1	Liver	Adult	2	16523953	16523955	1
rAAV	Rhesus	B979-1	Liver	Adult	2	169515074	169515076	1
rAAV	Rhesus	B979-1	Liver	Adult	2	181935346	181935348	1
rAAV	Rhesus	B979-1	Liver	Adult	2	20071282	20071284	1
rAAV	Rhesus	B979-1	Liver	Adult	2	23219571	23219573	1
rAAV	Rhesus	B979-1	Liver	Adult	2	343453	343455	1
rAAV	Rhesus	B979-1	Liver	Adult	2	34688367	34688369	1
rAAV	Rhesus	B979-1	Liver	Adult	2	35916699	35916701	1
rAAV	Rhesus	B979-1	Liver	Adult	2	40944462	40944464	1
rAAV	Rhesus	B979-1	Liver	Adult	2	45447171	45447173	1
rAAV	Rhesus	B979-1	Liver	Adult	2	53495784	53495786	1
rAAV	Rhesus	B979-1	Liver	Adult	2	86902925	86902927	1
rAAV	Rhesus	B979-1	Liver	Adult	2	9197735	9197737	1
rAAV	Rhesus	B979-1	Liver	Adult	2	95810039	95810041	1
rAAV	Rhesus	B979-1	Liver	Adult	20	11806597	11806599	1
rAAV	Rhesus	B979-1	Liver	Adult	20	14473642	14473644	1
rAAV	Rhesus	B979-1	Liver	Adult	20	17369897	17369899	1
rAAV	Rhesus	B979-1	Liver	Adult	20	23182730	23182732	1
rAAV	Rhesus	B979-1	Liver	Adult	20	28327884	28327886	1
rAAV	Rhesus	B979-1	Liver	Adult	20	29812970	29812972	1
rAAV	Rhesus	B979-1	Liver	Adult	20	29813308	29813310	1
rAAV	Rhesus	B979-1	Liver	Adult	20	29813309	29813311	1
rAAV	Rhesus	B979-1	Liver	Adult	20	29818919	29818921	1
rAAV	Rhesus	B979-1	Liver	Adult	20	29820700	29820702	1
rAAV	Rhesus	B979-1	Liver	Adult	20	29834856	29834858	1
rAAV	Rhesus	B979-1	Liver	Adult	20	29836477	29836479	1
rAAV	Rhesus	B979-1	Liver	Adult	20	35624204	35624206	1
rAAV	Rhesus	B979-1	Liver	Adult	20	59506577	59506579	1
rAAV	Rhesus	B979-1	Liver	Adult	20	60848760	60848762	1
rAAV	Rhesus	B979-1	Liver	Adult	20	61511994	61511996	1
rAAV	Rhesus	B979-1	Liver	Adult	20	62245521	62245523	1
rAAV	Rhesus	B979-1	Liver	Adult	20	69080548	69080550	1
rAAV	Rhesus	B979-1	Liver	Adult	20	69770280	69770282	1
rAAV	Rhesus	B979-1	Liver	Adult	20	70975593	70975595	1
rAAV	Rhesus	B979-1	Liver	Adult	20	72072732	72072734	1
rAAV	Rhesus	B979-1	Liver	Adult	20	74539708	74539710	1
rAAV	Rhesus	B979-1	Liver	Adult	20	7523233	7523235	1
rAAV	Rhesus	B979-1	Liver	Adult	20	76264113	76264115	1
rAAV	Rhesus	B979-1	Liver	Adult	20	7641940	7641942	1
rAAV	Rhesus	B979-1	Liver	Adult	3	104167547	104167549	1
rAAV	Rhesus	B979-1	Liver	Adult	3	143739837	143739839	1
rAAV	Rhesus	B979-1	Liver	Adult	3	167769537	167769539	1
rAAV	Rhesus	B979-1	Liver	Adult	3	177587606	177587608	1
rAAV	Rhesus	B979-1	Liver	Adult	3	177992038	177992040	1
rAAV	Rhesus	B979-1	Liver	Adult	3	22036735	22036737	1
rAAV	Rhesus	B979-1	Liver	Adult	3	3871848	3871850	1
rAAV	Rhesus	B979-1	Liver	Adult	3	38836492	38836494	1
rAAV	Rhesus	B979-1	Liver	Adult	3	41953603	41953605	1
rAAV	Rhesus	B979-1	Liver	Adult	3	51685544	51685546	1
rAAV	Rhesus	B979-1	Liver	Adult	3	5274805	5274807	1
rAAV	Rhesus	B979-1	Liver	Adult	3	63649569	63649571	1
rAAV	Rhesus	B979-1	Liver	Adult	3	64722018	64722020	1
rAAV	Rhesus	B979-1	Liver	Adult	3	73281188	73281190	1
rAAV	Rhesus	B979-1	Liver	Adult	3	94429957	94429959	1
rAAV	Rhesus	B979-1	Liver	Adult	4	10430864	10430866	1
rAAV	Rhesus	B979-1	Liver	Adult	4	104746265	104746267	1
rAAV	Rhesus	B979-1	Liver	Adult	4	105582097	105582099	1
rAAV	Rhesus	B979-1	Liver	Adult	4	116050315	116050317	1
rAAV	Rhesus	B979-1	Liver	Adult	4	119157432	119157434	1
rAAV	Rhesus	B979-1	Liver	Adult	4	125280120	125280122	1
rAAV	Rhesus	B979-1	Liver	Adult	4	129744905	129744907	1
rAAV	Rhesus	B979-1	Liver	Adult	4	133269096	133269098	1
rAAV	Rhesus	B979-1	Liver	Adult	4	141652685	141652687	1
rAAV	Rhesus	B979-1	Liver	Adult	4	146274835	146274837	1
rAAV	Rhesus	B979-1	Liver	Adult	4	148409739	148409741	1
rAAV	Rhesus	B979-1	Liver	Adult	4	158193700	158193702	1
rAAV	Rhesus	B979-1	Liver	Adult	4	162230718	162230720	1
rAAV	Rhesus	B979-1	Liver	Adult	4	166893849	166893851	1
rAAV	Rhesus	B979-1	Liver	Adult	4	168182501	168182503	1
rAAV	Rhesus	B979-1	Liver	Adult	4	30215366	30215368	1
rAAV	Rhesus	B979-1	Liver	Adult	4	35720188	35720190	1
rAAV	Rhesus	B979-1	Liver	Adult	4	41739690	41739692	1
rAAV	Rhesus	B979-1	Liver	Adult	4	48426484	48426486	1
rAAV	Rhesus	B979-1	Liver	Adult	4	87633956	87633958	1
rAAV	Rhesus	B979-1	Liver	Adult	4	91533342	91533344	1
rAAV	Rhesus	B979-1	Liver	Adult	4	96298622	96298624	1
rAAV	Rhesus	B979-1	Liver	Adult	5	103431876	103431878	1
rAAV	Rhesus	B979-1	Liver	Adult	5	122867112	122867114	1
rAAV	Rhesus	B979-1	Liver	Adult	5	135309773	135309775	1
rAAV	Rhesus	B979-1	Liver	Adult	5	136323909	136323911	1
rAAV	Rhesus	B979-1	Liver	Adult	5	13740500	13740502	1
rAAV	Rhesus	B979-1	Liver	Adult	5	143337799	143337801	1
rAAV	Rhesus	B979-1	Liver	Adult	5	170743840	170743842	1
rAAV	Rhesus	B979-1	Liver	Adult	5	181730414	181730416	1
rAAV	Rhesus	B979-1	Liver	Adult	5	22982295	22982297	1
rAAV	Rhesus	B979-1	Liver	Adult	5	24511636	24511638	1
rAAV	Rhesus	B979-1	Liver	Adult	5	2960342	2960344	1
rAAV	Rhesus	B979-1	Liver	Adult	5	37159672	37159674	1
rAAV	Rhesus	B979-1	Liver	Adult	5	38030567	38030569	1
rAAV	Rhesus	B979-1	Liver	Adult	5	39081613	39081615	1
rAAV	Rhesus	B979-1	Liver	Adult	5	51083598	51083600	1
rAAV	Rhesus	B979-1	Liver	Adult	5	51615898	51615900	1
rAAV	Rhesus	B979-1	Liver	Adult	5	54392430	54392432	1
rAAV	Rhesus	B979-1	Liver	Adult	5	54594852	54594854	1
rAAV	Rhesus	B979-1	Liver	Adult	5	60390562	60390564	1
rAAV	Rhesus	B979-1	Liver	Adult	5	60398306	60398308	1
rAAV	Rhesus	B979-1	Liver	Adult	5	60401120	60401122	1
rAAV	Rhesus	B979-1	Liver	Adult	5	69928756	69928758	1
rAAV	Rhesus	B979-1	Liver	Adult	5	76821580	76821582	1
rAAV	Rhesus	B979-1	Liver	Adult	5	78891146	78891148	1
rAAV	Rhesus	B979-1	Liver	Adult	5	80670676	80670678	1
rAAV	Rhesus	B979-1	Liver	Adult	5	85474220	85474222	1
rAAV	Rhesus	B979-1	Liver	Adult	5	99142395	99142397	1
rAAV	Rhesus	B979-1	Liver	Adult	6	115713771	115713773	1
rAAV	Rhesus	B979-1	Liver	Adult	6	124062189	124062191	1
rAAV	Rhesus	B979-1	Liver	Adult	6	131895124	131895126	1
rAAV	Rhesus	B979-1	Liver	Adult	6	135980136	135980138	1
rAAV	Rhesus	B979-1	Liver	Adult	6	142606003	142606005	1
rAAV	Rhesus	B979-1	Liver	Adult	6	146340401	146340403	1
rAAV	Rhesus	B979-1	Liver	Adult	6	150274203	150274205	1
rAAV	Rhesus	B979-1	Liver	Adult	6	151562466	151562468	1
rAAV	Rhesus	B979-1	Liver	Adult	6	158767169	158767171	1
rAAV	Rhesus	B979-1	Liver	Adult	6	162238985	162238987	1
rAAV	Rhesus	B979-1	Liver	Adult	6	16675755	16675757	1
rAAV	Rhesus	B979-1	Liver	Adult	6	169561597	169561599	1
rAAV	Rhesus	B979-1	Liver	Adult	6	172908033	172908035	1
rAAV	Rhesus	B979-1	Liver	Adult	6	177246760	177246762	1
rAAV	Rhesus	B979-1	Liver	Adult	6	178769035	178769037	1
rAAV	Rhesus	B979-1	Liver	Adult	6	25140948	25140950	1
rAAV	Rhesus	B979-1	Liver	Adult	6	32210368	32210370	1
rAAV	Rhesus	B979-1	Liver	Adult	6	32210394	32210396	1
rAAV	Rhesus	B979-1	Liver	Adult	6	48913613	48913615	1
rAAV	Rhesus	B979-1	Liver	Adult	6	54126490	54126492	1
rAAV	Rhesus	B979-1	Liver	Adult	6	571292	571294	1
rAAV	Rhesus	B979-1	Liver	Adult	6	63834661	63834663	1
rAAV	Rhesus	B979-1	Liver	Adult	6	69714956	69714958	1
rAAV	Rhesus	B979-1	Liver	Adult	6	6988440	6988442	1
rAAV	Rhesus	B979-1	Liver	Adult	6	70772431	70772433	1
rAAV	Rhesus	B979-1	Liver	Adult	6	7129956	7129958	1
rAAV	Rhesus	B979-1	Liver	Adult	6	74819993	74819995	1
rAAV	Rhesus	B979-1	Liver	Adult	6	75311014	75311016	1
rAAV	Rhesus	B979-1	Liver	Adult	6	85843601	85843603	1
rAAV	Rhesus	B979-1	Liver	Adult	6	86374790	86374792	1
rAAV	Rhesus	B979-1	Liver	Adult	7	110174160	110174162	1
rAAV	Rhesus	B979-1	Liver	Adult	7	126966709	126966711	1
rAAV	Rhesus	B979-1	Liver	Adult	7	155651073	155651075	1
rAAV	Rhesus	B979-1	Liver	Adult	7	164752289	164752291	1
rAAV	Rhesus	B979-1	Liver	Adult	7	165234065	165234067	1
rAAV	Rhesus	B979-1	Liver	Adult	7	21574195	21574197	1
rAAV	Rhesus	B979-1	Liver	Adult	7	2386975	2386977	1
rAAV	Rhesus	B979-1	Liver	Adult	7	24447987	24447989	1
rAAV	Rhesus	B979-1	Liver	Adult	7	33676400	33676402	1
rAAV	Rhesus	B979-1	Liver	Adult	7	37856083	37856085	1
rAAV	Rhesus	B979-1	Liver	Adult	7	40525780	40525782	1
rAAV	Rhesus	B979-1	Liver	Adult	7	62942437	62942439	1
rAAV	Rhesus	B979-1	Liver	Adult	7	76264088	76264090	1
rAAV	Rhesus	B979-1	Liver	Adult	7	77238962	77238964	1
rAAV	Rhesus	B979-1	Liver	Adult	7	92708401	92708403	1
rAAV	Rhesus	B979-1	Liver	Adult	8	10370397	10370399	1
rAAV	Rhesus	B979-1	Liver	Adult	8	10699934	10699936	1
rAAV	Rhesus	B979-1	Liver	Adult	8	109656447	109656449	1
rAAV	Rhesus	B979-1	Liver	Adult	8	110908436	110908438	1
rAAV	Rhesus	B979-1	Liver	Adult	8	118828400	118828402	1
rAAV	Rhesus	B979-1	Liver	Adult	8	119696932	119696934	1
rAAV	Rhesus	B979-1	Liver	Adult	8	124235637	124235639	1
rAAV	Rhesus	B979-1	Liver	Adult	8	131953003	131953005	1
rAAV	Rhesus	B979-1	Liver	Adult	8	135953837	135953839	1
rAAV	Rhesus	B979-1	Liver	Adult	8	144465597	144465599	1
rAAV	Rhesus	B979-1	Liver	Adult	8	27897092	27897094	1
rAAV	Rhesus	B979-1	Liver	Adult	8	31105457	31105459	1
rAAV	Rhesus	B979-1	Liver	Adult	8	3946866	3946868	1
rAAV	Rhesus	B979-1	Liver	Adult	8	42779562	42779564	1
rAAV	Rhesus	B979-1	Liver	Adult	8	67968016	67968018	1
rAAV	Rhesus	B979-1	Liver	Adult	8	810895	810897	1
rAAV	Rhesus	B979-1	Liver	Adult	8	88417323	88417325	1
rAAV	Rhesus	B979-1	Liver	Adult	8	96903591	96903593	1
rAAV	Rhesus	B979-1	Liver	Adult	9	100822127	100822129	1
rAAV	Rhesus	B979-1	Liver	Adult	9	103796236	103796238	1
rAAV	Rhesus	B979-1	Liver	Adult	9	105054611	105054613	1
rAAV	Rhesus	B979-1	Liver	Adult	9	105195821	105195823	1
rAAV	Rhesus	B979-1	Liver	Adult	9	113106957	113106959	1
rAAV	Rhesus	B979-1	Liver	Adult	9	22996789	22996791	1
rAAV	Rhesus	B979-1	Liver	Adult	9	24812574	24812576	1
rAAV	Rhesus	B979-1	Liver	Adult	9	2529474	2529476	1
rAAV	Rhesus	B979-1	Liver	Adult	9	25300810	25300812	1
rAAV	Rhesus	B979-1	Liver	Adult	9	32776981	32776983	1
rAAV	Rhesus	B979-1	Liver	Adult	9	34759436	34759438	1
rAAV	Rhesus	B979-1	Liver	Adult	9	45391358	45391360	1
rAAV	Rhesus	B979-1	Liver	Adult	9	47631965	47631967	1
rAAV	Rhesus	B979-1	Liver	Adult	9	53104178	53104180	1
rAAV	Rhesus	B979-1	Liver	Adult	9	60358306	60358308	1
rAAV	Rhesus	B979-1	Liver	Adult	9	62782056	62782058	1
rAAV	Rhesus	B979-1	Liver	Adult	9	80868087	80868089	1
rAAV	Rhesus	B979-1	Liver	Adult	9	90651598	90651600	1
rAAV	Rhesus	B979-1	Liver	Adult	9	96684560	96684562	1
rAAV	Rhesus	B979-1	Liver	Adult	X	102418540	102418542	1
rAAV	Rhesus	B979-1	Liver	Adult	X	136134633	136134635	1
rAAV	Rhesus	B979-1	Liver	Adult	X	24630060	24630062	1
rAAV	Rhesus	B979-1	Liver	Adult	X	30377206	30377208	1
rAAV	Rhesus	B979-1	Liver	Adult	X	54666032	54666034	1
rAAV	Rhesus	B979-1	Liver	Adult	X	89350187	89350189	1
rAAV	Rhesus	B979-10	Liver	Adult	1	76704591	76704593	2
rAAV	Rhesus	B979-10	Liver	Adult	11	10735729	10735731	2
rAAV	Rhesus	B979-10	Liver	Adult	11	62697647	62697649	2
rAAV	Rhesus	B979-10	Liver	Adult	15	83204209	83204211	2
rAAV	Rhesus	B979-10	Liver	Adult	16	72160027	72160029	2
rAAV	Rhesus	B979-10	Liver	Adult	17	74678134	74678136	2
rAAV	Rhesus	B979-10	Liver	Adult	18	196571	196573	2
rAAV	Rhesus	B979-10	Liver	Adult	2	178445595	178445597	2
rAAV	Rhesus	B979-10	Liver	Adult	20	29813443	29813445	2
rAAV	Rhesus	B979-10	Liver	Adult	3	123144110	123144112	2
rAAV	Rhesus	B979-10	Liver	Adult	4	111533616	111533618	2
rAAV	Rhesus	B979-10	Liver	Adult	6	140693497	140693499	2
rAAV	Rhesus	B979-10	Liver	Adult	8	143129089	143129091	2
rAAV	Rhesus	B979-10	Liver	Adult	9	131932997	131932999	2
rAAV	Rhesus	B979-10	Liver	Adult	1	102901733	102901735	1
rAAV	Rhesus	B979-10	Liver	Adult	1	113375203	113375205	1
rAAV	Rhesus	B979-10	Liver	Adult	1	120733164	120733166	1
rAAV	Rhesus	B979-10	Liver	Adult	1	121014252	121014254	1
rAAV	Rhesus	B979-10	Liver	Adult	1	126596598	126596600	1
rAAV	Rhesus	B979-10	Liver	Adult	1	162164419	162164421	1
rAAV	Rhesus	B979-10	Liver	Adult	1	171622184	171622186	1
rAAV	Rhesus	B979-10	Liver	Adult	1	178810129	178810131	1
rAAV	Rhesus	B979-10	Liver	Adult	1	18357790	18357792	1
rAAV	Rhesus	B979-10	Liver	Adult	1	213246488	213246490	1
rAAV	Rhesus	B979-10	Liver	Adult	1	214868961	214868963	1
rAAV	Rhesus	B979-10	Liver	Adult	1	222672351	222672353	1
rAAV	Rhesus	B979-10	Liver	Adult	1	223125533	223125535	1
rAAV	Rhesus	B979-10	Liver	Adult	1	24575202	24575204	1
rAAV	Rhesus	B979-10	Liver	Adult	1	37354104	37354106	1
rAAV	Rhesus	B979-10	Liver	Adult	1	4812601	4812603	1
rAAV	Rhesus	B979-10	Liver	Adult	1	69783577	69783579	1
rAAV	Rhesus	B979-10	Liver	Adult	1	78922347	78922349	1
rAAV	Rhesus	B979-10	Liver	Adult	1	83350823	83350825	1
rAAV	Rhesus	B979-10	Liver	Adult	10	53020872	53020874	1
rAAV	Rhesus	B979-10	Liver	Adult	10	53623950	53623952	1
rAAV	Rhesus	B979-10	Liver	Adult	10	58540525	58540527	1
rAAV	Rhesus	B979-10	Liver	Adult	10	61594621	61594623	1
rAAV	Rhesus	B979-10	Liver	Adult	10	76687425	76687427	1
rAAV	Rhesus	B979-10	Liver	Adult	10	79624877	79624879	1
rAAV	Rhesus	B979-10	Liver	Adult	10	86085198	86085200	1
rAAV	Rhesus	B979-10	Liver	Adult	10	86085199	86085201	1
rAAV	Rhesus	B979-10	Liver	Adult	10	93602862	93602864	1
rAAV	Rhesus	B979-10	Liver	Adult	11	101712712	101712714	1
rAAV	Rhesus	B979-10	Liver	Adult	11	128243844	128243846	1
rAAV	Rhesus	B979-10	Liver	Adult	11	25369644	25369646	1
rAAV	Rhesus	B979-10	Liver	Adult	11	3007620	3007622	1
rAAV	Rhesus	B979-10	Liver	Adult	11	5616791	5616793	1
rAAV	Rhesus	B979-10	Liver	Adult	11	57037436	57037438	1
rAAV	Rhesus	B979-10	Liver	Adult	11	70897121	70897123	1
rAAV	Rhesus	B979-10	Liver	Adult	11	75670493	75670495	1
rAAV	Rhesus	B979-10	Liver	Adult	11	76476178	76476180	1
rAAV	Rhesus	B979-10	Liver	Adult	11	96044259	96044261	1
rAAV	Rhesus	B979-10	Liver	Adult	11	98938137	98938139	1
rAAV	Rhesus	B979-10	Liver	Adult	12	112906763	112906765	1
rAAV	Rhesus	B979-10	Liver	Adult	12	15090239	15090241	1
rAAV	Rhesus	B979-10	Liver	Adult	12	16245151	16245153	1
rAAV	Rhesus	B979-10	Liver	Adult	12	2643269	2643271	1
rAAV	Rhesus	B979-10	Liver	Adult	12	27120961	27120963	1
rAAV	Rhesus	B979-10	Liver	Adult	12	37409842	37409844	1
rAAV	Rhesus	B979-10	Liver	Adult	12	50505681	50505683	1
rAAV	Rhesus	B979-10	Liver	Adult	12	90894910	90894912	1
rAAV	Rhesus	B979-10	Liver	Adult	12	97928504	97928506	1
rAAV	Rhesus	B979-10	Liver	Adult	13	1074608	1074610	1
rAAV	Rhesus	B979-10	Liver	Adult	13	23208481	23208483	1
rAAV	Rhesus	B979-10	Liver	Adult	13	32910972	32910974	1
rAAV	Rhesus	B979-10	Liver	Adult	13	330501	330503	1
rAAV	Rhesus	B979-10	Liver	Adult	13	40085931	40085933	1
rAAV	Rhesus	B979-10	Liver	Adult	13	49232326	49232328	1
rAAV	Rhesus	B979-10	Liver	Adult	13	49771572	49771574	1
rAAV	Rhesus	B979-10	Liver	Adult	13	54825242	54825244	1
rAAV	Rhesus	B979-10	Liver	Adult	13	56354242	56354244	1
rAAV	Rhesus	B979-10	Liver	Adult	14	10366157	10366159	1
rAAV	Rhesus	B979-10	Liver	Adult	14	105176575	105176577	1
rAAV	Rhesus	B979-10	Liver	Adult	14	122368728	122368730	1
rAAV	Rhesus	B979-10	Liver	Adult	14	19498647	19498649	1
rAAV	Rhesus	B979-10	Liver	Adult	14	21540897	21540899	1
rAAV	Rhesus	B979-10	Liver	Adult	14	32493820	32493822	1
rAAV	Rhesus	B979-10	Liver	Adult	14	41562081	41562083	1
rAAV	Rhesus	B979-10	Liver	Adult	14	41562158	41562160	1
rAAV	Rhesus	B979-10	Liver	Adult	14	47325259	47325261	1
rAAV	Rhesus	B979-10	Liver	Adult	14	48692680	48692682	1
rAAV	Rhesus	B979-10	Liver	Adult	14	68076270	68076272	1
rAAV	Rhesus	B979-10	Liver	Adult	14	6972244	6972246	1
rAAV	Rhesus	B979-10	Liver	Adult	14	77295000	77295002	1
rAAV	Rhesus	B979-10	Liver	Adult	14	81052480	81052482	1
rAAV	Rhesus	B979-10	Liver	Adult	14	82453318	82453320	1
rAAV	Rhesus	B979-10	Liver	Adult	14	8502164	8502166	1
rAAV	Rhesus	B979-10	Liver	Adult	14	88529904	88529906	1
rAAV	Rhesus	B979-10	Liver	Adult	14	89357355	89357357	1
rAAV	Rhesus	B979-10	Liver	Adult	14	923785	923787	1
rAAV	Rhesus	B979-10	Liver	Adult	14	9502816	9502818	1
rAAV	Rhesus	B979-10	Liver	Adult	15	103058843	103058845	1
rAAV	Rhesus	B979-10	Liver	Adult	15	104146552	104146554	1
rAAV	Rhesus	B979-10	Liver	Adult	15	106571382	106571384	1
rAAV	Rhesus	B979-10	Liver	Adult	15	37194844	37194846	1
rAAV	Rhesus	B979-10	Liver	Adult	15	60390503	60390505	1
rAAV	Rhesus	B979-10	Liver	Adult	15	73643513	73643515	1
rAAV	Rhesus	B979-10	Liver	Adult	15	74928961	74928963	1
rAAV	Rhesus	B979-10	Liver	Adult	15	84525742	84525744	1
rAAV	Rhesus	B979-10	Liver	Adult	15	87114030	87114032	1
rAAV	Rhesus	B979-10	Liver	Adult	16	11319282	11319284	1
rAAV	Rhesus	B979-10	Liver	Adult	16	11417386	11417388	1
rAAV	Rhesus	B979-10	Liver	Adult	16	23456839	23456841	1
rAAV	Rhesus	B979-10	Liver	Adult	16	2627020	2627022	1
rAAV	Rhesus	B979-10	Liver	Adult	16	35849251	35849253	1
rAAV	Rhesus	B979-10	Liver	Adult	16	45545711	45545713	1
rAAV	Rhesus	B979-10	Liver	Adult	16	51472537	51472539	1
rAAV	Rhesus	B979-10	Liver	Adult	16	55749991	55749993	1
rAAV	Rhesus	B979-10	Liver	Adult	16	69580540	69580542	1
rAAV	Rhesus	B979-10	Liver	Adult	16	76990503	76990505	1
rAAV	Rhesus	B979-10	Liver	Adult	16	78337140	78337142	1
rAAV	Rhesus	B979-10	Liver	Adult	16	79522102	79522104	1
rAAV	Rhesus	B979-10	Liver	Adult	17	23486340	23486342	1
rAAV	Rhesus	B979-10	Liver	Adult	17	23931466	23931468	1
rAAV	Rhesus	B979-10	Liver	Adult	17	74416695	74416697	1
rAAV	Rhesus	B979-10	Liver	Adult	17	75360188	75360190	1
rAAV	Rhesus	B979-10	Liver	Adult	17	81110308	81110310	1
rAAV	Rhesus	B979-10	Liver	Adult	17	81110322	81110324	1
rAAV	Rhesus	B979-10	Liver	Adult	17	89356072	89356074	1
rAAV	Rhesus	B979-10	Liver	Adult	18	10092690	10092692	1
rAAV	Rhesus	B979-10	Liver	Adult	18	19919634	19919636	1
rAAV	Rhesus	B979-10	Liver	Adult	18	23930808	23930810	1
rAAV	Rhesus	B979-10	Liver	Adult	18	33740581	33740583	1
rAAV	Rhesus	B979-10	Liver	Adult	18	53256417	53256419	1
rAAV	Rhesus	B979-10	Liver	Adult	18	68540215	68540217	1
rAAV	Rhesus	B979-10	Liver	Adult	18	69577982	69577984	1
rAAV	Rhesus	B979-10	Liver	Adult	18	70865680	70865682	1
rAAV	Rhesus	B979-10	Liver	Adult	18	7791522	7791524	1
rAAV	Rhesus	B979-10	Liver	Adult	18	8357993	8357995	1
rAAV	Rhesus	B979-10	Liver	Adult	19	1296345	1296347	1
rAAV	Rhesus	B979-10	Liver	Adult	19	18297628	18297630	1
rAAV	Rhesus	B979-10	Liver	Adult	19	19068874	19068876	1
rAAV	Rhesus	B979-10	Liver	Adult	19	20631885	20631887	1
rAAV	Rhesus	B979-10	Liver	Adult	19	28266008	28266010	1
rAAV	Rhesus	B979-10	Liver	Adult	19	40900019	40900021	1
rAAV	Rhesus	B979-10	Liver	Adult	19	41762871	41762873	1
rAAV	Rhesus	B979-10	Liver	Adult	19	46063422	46063424	1
rAAV	Rhesus	B979-10	Liver	Adult	19	48796073	48796075	1
rAAV	Rhesus	B979-10	Liver	Adult	19	49052246	49052248	1
rAAV	Rhesus	B979-10	Liver	Adult	19	50453736	50453738	1
rAAV	Rhesus	B979-10	Liver	Adult	19	9673351	9673353	1
rAAV	Rhesus	B979-10	Liver	Adult	2	117117193	117117195	1
rAAV	Rhesus	B979-10	Liver	Adult	2	122092074	122092076	1
rAAV	Rhesus	B979-10	Liver	Adult	2	132910844	132910846	1
rAAV	Rhesus	B979-10	Liver	Adult	2	136198134	136198136	1
rAAV	Rhesus	B979-10	Liver	Adult	2	138231314	138231316	1
rAAV	Rhesus	B979-10	Liver	Adult	2	152832654	152832656	1
rAAV	Rhesus	B979-10	Liver	Adult	2	152960474	152960476	1
rAAV	Rhesus	B979-10	Liver	Adult	2	156831279	156831281	1
rAAV	Rhesus	B979-10	Liver	Adult	2	161507983	161507985	1
rAAV	Rhesus	B979-10	Liver	Adult	2	174273115	174273117	1
rAAV	Rhesus	B979-10	Liver	Adult	2	174273238	174273240	1
rAAV	Rhesus	B979-10	Liver	Adult	2	35079505	35079507	1
rAAV	Rhesus	B979-10	Liver	Adult	2	51308898	51308900	1
rAAV	Rhesus	B979-10	Liver	Adult	2	5325523	5325525	1
rAAV	Rhesus	B979-10	Liver	Adult	2	88336684	88336686	1
rAAV	Rhesus	B979-10	Liver	Adult	2	89543662	89543664	1
rAAV	Rhesus	B979-10	Liver	Adult	20	11341783	11341785	1
rAAV	Rhesus	B979-10	Liver	Adult	20	14257235	14257237	1
rAAV	Rhesus	B979-10	Liver	Adult	20	17474726	17474728	1
rAAV	Rhesus	B979-10	Liver	Adult	20	22702029	22702031	1
rAAV	Rhesus	B979-10	Liver	Adult	20	28532922	28532924	1
rAAV	Rhesus	B979-10	Liver	Adult	20	29812647	29812649	1
rAAV	Rhesus	B979-10	Liver	Adult	20	29813336	29813338	1
rAAV	Rhesus	B979-10	Liver	Adult	20	29816599	29816601	1
rAAV	Rhesus	B979-10	Liver	Adult	20	29820570	29820572	1
rAAV	Rhesus	B979-10	Liver	Adult	20	29826931	29826933	1
rAAV	Rhesus	B979-10	Liver	Adult	20	34973776	34973778	1
rAAV	Rhesus	B979-10	Liver	Adult	20	34976105	34976107	1
rAAV	Rhesus	B979-10	Liver	Adult	20	44618381	44618383	1
rAAV	Rhesus	B979-10	Liver	Adult	20	5358716	5358718	1
rAAV	Rhesus	B979-10	Liver	Adult	20	54017313	54017315	1
rAAV	Rhesus	B979-10	Liver	Adult	20	57205643	57205645	1
rAAV	Rhesus	B979-10	Liver	Adult	20	60009993	60009995	1
rAAV	Rhesus	B979-10	Liver	Adult	20	6286938	6286940	1
rAAV	Rhesus	B979-10	Liver	Adult	20	7441033	7441035	1
rAAV	Rhesus	B979-10	Liver	Adult	20	777630	777632	1
rAAV	Rhesus	B979-10	Liver	Adult	3	101364287	101364289	1
rAAV	Rhesus	B979-10	Liver	Adult	3	101842663	101842665	1
rAAV	Rhesus	B979-10	Liver	Adult	3	10807570	10807572	1
rAAV	Rhesus	B979-10	Liver	Adult	3	110540547	110540549	1
rAAV	Rhesus	B979-10	Liver	Adult	3	117140047	117140049	1
rAAV	Rhesus	B979-10	Liver	Adult	3	124382767	124382769	1
rAAV	Rhesus	B979-10	Liver	Adult	3	131389806	131389808	1
rAAV	Rhesus	B979-10	Liver	Adult	3	133333860	133333862	1
rAAV	Rhesus	B979-10	Liver	Adult	3	137302665	137302667	1
rAAV	Rhesus	B979-10	Liver	Adult	3	150174363	150174365	1
rAAV	Rhesus	B979-10	Liver	Adult	3	150686686	150686688	1
rAAV	Rhesus	B979-10	Liver	Adult	3	151551692	151551694	1
rAAV	Rhesus	B979-10	Liver	Adult	3	18401247	18401249	1
rAAV	Rhesus	B979-10	Liver	Adult	3	25759938	25759940	1
rAAV	Rhesus	B979-10	Liver	Adult	3	41011210	41011212	1
rAAV	Rhesus	B979-10	Liver	Adult	3	43259017	43259019	1
rAAV	Rhesus	B979-10	Liver	Adult	3	50807801	50807803	1
rAAV	Rhesus	B979-10	Liver	Adult	3	5274783	5274785	1
rAAV	Rhesus	B979-10	Liver	Adult	3	67833474	67833476	1
rAAV	Rhesus	B979-10	Liver	Adult	3	69815861	69815863	1
rAAV	Rhesus	B979-10	Liver	Adult	3	80399745	80399747	1
rAAV	Rhesus	B979-10	Liver	Adult	3	8846872	8846874	1
rAAV	Rhesus	B979-10	Liver	Adult	3	96177802	96177804	1
rAAV	Rhesus	B979-10	Liver	Adult	4	128418535	128418537	1
rAAV	Rhesus	B979-10	Liver	Adult	4	131139425	131139427	1
rAAV	Rhesus	B979-10	Liver	Adult	4	135398762	135398764	1
rAAV	Rhesus	B979-10	Liver	Adult	4	156752023	156752025	1
rAAV	Rhesus	B979-10	Liver	Adult	4	160250012	160250014	1
rAAV	Rhesus	B979-10	Liver	Adult	4	165034536	165034538	1
rAAV	Rhesus	B979-10	Liver	Adult	4	168167899	168167901	1
rAAV	Rhesus	B979-10	Liver	Adult	4	22644140	22644142	1
rAAV	Rhesus	B979-10	Liver	Adult	4	2519486	2519488	1
rAAV	Rhesus	B979-10	Liver	Adult	4	35405083	35405085	1
rAAV	Rhesus	B979-10	Liver	Adult	4	42132151	42132153	1
rAAV	Rhesus	B979-10	Liver	Adult	4	42132154	42132156	1
rAAV	Rhesus	B979-10	Liver	Adult	4	62376880	62376882	1
rAAV	Rhesus	B979-10	Liver	Adult	4	77613263	77613265	1
rAAV	Rhesus	B979-10	Liver	Adult	5	11109496	11109498	1
rAAV	Rhesus	B979-10	Liver	Adult	5	136353222	136353224	1
rAAV	Rhesus	B979-10	Liver	Adult	5	143202150	143202152	1
rAAV	Rhesus	B979-10	Liver	Adult	5	145545902	145545904	1
rAAV	Rhesus	B979-10	Liver	Adult	5	149313768	149313770	1
rAAV	Rhesus	B979-10	Liver	Adult	5	15891813	15891815	1
rAAV	Rhesus	B979-10	Liver	Adult	5	160489209	160489211	1
rAAV	Rhesus	B979-10	Liver	Adult	5	179487421	179487423	1
rAAV	Rhesus	B979-10	Liver	Adult	5	2592551	2592553	1
rAAV	Rhesus	B979-10	Liver	Adult	5	48786299	48786301	1
rAAV	Rhesus	B979-10	Liver	Adult	5	54760361	54760363	1
rAAV	Rhesus	B979-10	Liver	Adult	5	72812048	72812050	1
rAAV	Rhesus	B979-10	Liver	Adult	6	10324041	10324043	1
rAAV	Rhesus	B979-10	Liver	Adult	6	104521810	104521812	1
rAAV	Rhesus	B979-10	Liver	Adult	6	107346960	107346962	1
rAAV	Rhesus	B979-10	Liver	Adult	6	136987366	136987368	1
rAAV	Rhesus	B979-10	Liver	Adult	6	146671262	146671264	1
rAAV	Rhesus	B979-10	Liver	Adult	6	148411069	148411071	1
rAAV	Rhesus	B979-10	Liver	Adult	6	152456558	152456560	1
rAAV	Rhesus	B979-10	Liver	Adult	6	164122228	164122230	1
rAAV	Rhesus	B979-10	Liver	Adult	6	167903859	167903861	1
rAAV	Rhesus	B979-10	Liver	Adult	6	3141196	3141198	1
rAAV	Rhesus	B979-10	Liver	Adult	6	55115247	55115249	1
rAAV	Rhesus	B979-10	Liver	Adult	6	55941307	55941309	1
rAAV	Rhesus	B979-10	Liver	Adult	6	90878729	90878731	1
rAAV	Rhesus	B979-10	Liver	Adult	7	108896959	108896961	1
rAAV	Rhesus	B979-10	Liver	Adult	7	110924295	110924297	1
rAAV	Rhesus	B979-10	Liver	Adult	7	135376734	135376736	1
rAAV	Rhesus	B979-10	Liver	Adult	7	135687655	135687657	1
rAAV	Rhesus	B979-10	Liver	Adult	7	140298798	140298800	1
rAAV	Rhesus	B979-10	Liver	Adult	7	151529859	151529861	1
rAAV	Rhesus	B979-10	Liver	Adult	7	159792682	159792684	1
rAAV	Rhesus	B979-10	Liver	Adult	7	161703465	161703467	1
rAAV	Rhesus	B979-10	Liver	Adult	7	167092509	167092511	1
rAAV	Rhesus	B979-10	Liver	Adult	7	23451287	23451289	1
rAAV	Rhesus	B979-10	Liver	Adult	7	23451289	23451291	1
rAAV	Rhesus	B979-10	Liver	Adult	7	26973165	26973167	1
rAAV	Rhesus	B979-10	Liver	Adult	7	28942576	28942578	1
rAAV	Rhesus	B979-10	Liver	Adult	7	29823770	29823772	1
rAAV	Rhesus	B979-10	Liver	Adult	7	30157533	30157535	1
rAAV	Rhesus	B979-10	Liver	Adult	7	51936923	51936925	1
rAAV	Rhesus	B979-10	Liver	Adult	7	54435122	54435124	1
rAAV	Rhesus	B979-10	Liver	Adult	7	57454526	57454528	1
rAAV	Rhesus	B979-10	Liver	Adult	7	7144410	7144412	1
rAAV	Rhesus	B979-10	Liver	Adult	7	75353783	75353785	1
rAAV	Rhesus	B979-10	Liver	Adult	7	94584021	94584023	1
rAAV	Rhesus	B979-10	Liver	Adult	8	115051520	115051522	1
rAAV	Rhesus	B979-10	Liver	Adult	8	125069193	125069195	1
rAAV	Rhesus	B979-10	Liver	Adult	8	12508072	12508074	1
rAAV	Rhesus	B979-10	Liver	Adult	8	132338076	132338078	1
rAAV	Rhesus	B979-10	Liver	Adult	8	133782688	133782690	1
rAAV	Rhesus	B979-10	Liver	Adult	8	23450089	23450091	1
rAAV	Rhesus	B979-10	Liver	Adult	8	24310414	24310416	1
rAAV	Rhesus	B979-10	Liver	Adult	8	30449414	30449416	1
rAAV	Rhesus	B979-10	Liver	Adult	8	40566730	40566732	1
rAAV	Rhesus	B979-10	Liver	Adult	8	48423443	48423445	1
rAAV	Rhesus	B979-10	Liver	Adult	8	57607949	57607951	1
rAAV	Rhesus	B979-10	Liver	Adult	8	97632292	97632294	1
rAAV	Rhesus	B979-10	Liver	Adult	9	110523324	110523326	1
rAAV	Rhesus	B979-10	Liver	Adult	9	112632757	112632759	1
rAAV	Rhesus	B979-10	Liver	Adult	9	115239611	115239613	1
rAAV	Rhesus	B979-10	Liver	Adult	9	16758472	16758474	1
rAAV	Rhesus	B979-10	Liver	Adult	9	19942539	19942541	1
rAAV	Rhesus	B979-10	Liver	Adult	9	21419907	21419909	1
rAAV	Rhesus	B979-10	Liver	Adult	9	31774760	31774762	1
rAAV	Rhesus	B979-10	Liver	Adult	9	44797432	44797434	1
rAAV	Rhesus	B979-10	Liver	Adult	9	54687704	54687706	1
rAAV	Rhesus	B979-10	Liver	Adult	9	58755150	58755152	1
rAAV	Rhesus	B979-10	Liver	Adult	9	84115863	84115865	1
rAAV	Rhesus	B979-10	Liver	Adult	9	97707978	97707980	1
rAAV	Rhesus	B979-10	Liver	Adult	9	98188664	98188666	1
rAAV	Rhesus	B979-10	Liver	Adult	X	106465833	106465835	1
rAAV	Rhesus	B979-10	Liver	Adult	X	114757758	114757760	1
rAAV	Rhesus	B979-10	Liver	Adult	X	12008527	12008529	1
rAAV	Rhesus	B979-10	Liver	Adult	X	125793794	125793796	1
rAAV	Rhesus	B979-10	Liver	Adult	X	132740198	132740200	1
rAAV	Rhesus	B979-10	Liver	Adult	X	133102193	133102195	1
rAAV	Rhesus	B979-10	Liver	Adult	X	13548668	13548670	1
rAAV	Rhesus	B979-10	Liver	Adult	X	137769231	137769233	1
rAAV	Rhesus	B979-10	Liver	Adult	X	27395514	27395516	1
rAAV	Rhesus	B979-10	Liver	Adult	X	32057775	32057777	1
rAAV	Rhesus	B979-10	Liver	Adult	X	51023900	51023902	1
rAAV	Rhesus	B979-10	Liver	Adult	X	9546415	9546417	1
rAAV	Rhesus	B979-13	Liver	Adult	11	53904208	53904210	3
rAAV	Rhesus	B979-13	Liver	Adult	12	58425169	58425171	3
rAAV	Rhesus	B979-13	Liver	Adult	13	37413487	37413489	3
rAAV	Rhesus	B979-13	Liver	Adult	14	19546031	19546033	3
rAAV	Rhesus	B979-13	Liver	Adult	16	28345461	28345463	3
rAAV	Rhesus	B979-13	Liver	Adult	2	123488165	123488167	3
rAAV	Rhesus	B979-13	Liver	Adult	5	53879016	53879018	3
rAAV	Rhesus	B979-13	Liver	Adult	8	97391372	97391374	3
rAAV	Rhesus	B979-13	Liver	Adult	11	17335656	17335658	2
rAAV	Rhesus	B979-13	Liver	Adult	11	22924417	22924419	2
rAAV	Rhesus	B979-13	Liver	Adult	11	24535487	24535489	2
rAAV	Rhesus	B979-13	Liver	Adult	11	68395614	68395616	2
rAAV	Rhesus	B979-13	Liver	Adult	11	68567567	68567569	2
rAAV	Rhesus	B979-13	Liver	Adult	12	12189023	12189025	2
rAAV	Rhesus	B979-13	Liver	Adult	12	97934567	97934569	2
rAAV	Rhesus	B979-13	Liver	Adult	13	48501798	48501800	2
rAAV	Rhesus	B979-13	Liver	Adult	13	63173743	63173745	2
rAAV	Rhesus	B979-13	Liver	Adult	14	33286367	33286369	2
rAAV	Rhesus	B979-13	Liver	Adult	14	59284361	59284363	2
rAAV	Rhesus	B979-13	Liver	Adult	14	7295883	7295885	2
rAAV	Rhesus	B979-13	Liver	Adult	15	15834843	15834845	2
rAAV	Rhesus	B979-13	Liver	Adult	15	4203423	4203425	2
rAAV	Rhesus	B979-13	Liver	Adult	15	82181605	82181607	2
rAAV	Rhesus	B979-13	Liver	Adult	17	6103848	6103850	2
rAAV	Rhesus	B979-13	Liver	Adult	17	8103412	8103414	2
rAAV	Rhesus	B979-13	Liver	Adult	19	3577222	3577224	2
rAAV	Rhesus	B979-13	Liver	Adult	19	4813496	4813498	2
rAAV	Rhesus	B979-13	Liver	Adult	2	147310490	147310492	2
rAAV	Rhesus	B979-13	Liver	Adult	2	148188426	148188428	2
rAAV	Rhesus	B979-13	Liver	Adult	2	37128981	37128983	2
rAAV	Rhesus	B979-13	Liver	Adult	2	95637214	95637216	2
rAAV	Rhesus	B979-13	Liver	Adult	20	10139127	10139129	2
rAAV	Rhesus	B979-13	Liver	Adult	20	4453842	4453844	2
rAAV	Rhesus	B979-13	Liver	Adult	3	14144550	14144552	2
rAAV	Rhesus	B979-13	Liver	Adult	3	34603068	34603070	2
rAAV	Rhesus	B979-13	Liver	Adult	4	9875874	9875876	2
rAAV	Rhesus	B979-13	Liver	Adult	5	164268417	164268419	2
rAAV	Rhesus	B979-13	Liver	Adult	5	24871195	24871197	2
rAAV	Rhesus	B979-13	Liver	Adult	6	154521292	154521294	2
rAAV	Rhesus	B979-13	Liver	Adult	7	46536544	46536546	2
rAAV	Rhesus	B979-13	Liver	Adult	7	53657415	53657417	2
rAAV	Rhesus	B979-13	Liver	Adult	7	88837537	88837539	2
rAAV	Rhesus	B979-13	Liver	Adult	7	93141574	93141576	2
rAAV	Rhesus	B979-13	Liver	Adult	8	68443168	68443170	2
rAAV	Rhesus	B979-13	Liver	Adult	1	104956372	104956374	1
rAAV	Rhesus	B979-13	Liver	Adult	1	107302941	107302943	1
rAAV	Rhesus	B979-13	Liver	Adult	1	111557655	111557657	1
rAAV	Rhesus	B979-13	Liver	Adult	1	113185754	113185756	1
rAAV	Rhesus	B979-13	Liver	Adult	1	113415350	113415352	1
rAAV	Rhesus	B979-13	Liver	Adult	1	122544306	122544308	1
rAAV	Rhesus	B979-13	Liver	Adult	1	13651355	13651357	1
rAAV	Rhesus	B979-13	Liver	Adult	1	140037435	140037437	1
rAAV	Rhesus	B979-13	Liver	Adult	1	144753230	144753232	1
rAAV	Rhesus	B979-13	Liver	Adult	1	155500606	155500608	1
rAAV	Rhesus	B979-13	Liver	Adult	1	164625932	164625934	1
rAAV	Rhesus	B979-13	Liver	Adult	1	167559968	167559970	1
rAAV	Rhesus	B979-13	Liver	Adult	1	170919229	170919231	1
rAAV	Rhesus	B979-13	Liver	Adult	1	175324897	175324899	1
rAAV	Rhesus	B979-13	Liver	Adult	1	177127387	177127389	1
rAAV	Rhesus	B979-13	Liver	Adult	1	180773987	180773989	1
rAAV	Rhesus	B979-13	Liver	Adult	1	192280114	192280116	1
rAAV	Rhesus	B979-13	Liver	Adult	1	197956252	197956254	1
rAAV	Rhesus	B979-13	Liver	Adult	1	200064317	200064319	1
rAAV	Rhesus	B979-13	Liver	Adult	1	205993302	205993304	1
rAAV	Rhesus	B979-13	Liver	Adult	1	222341544	222341546	1
rAAV	Rhesus	B979-13	Liver	Adult	1	35861575	35861577	1
rAAV	Rhesus	B979-13	Liver	Adult	1	36756624	36756626	1
rAAV	Rhesus	B979-13	Liver	Adult	1	40558090	40558092	1
rAAV	Rhesus	B979-13	Liver	Adult	1	49626394	49626396	1
rAAV	Rhesus	B979-13	Liver	Adult	1	69652743	69652745	1
rAAV	Rhesus	B979-13	Liver	Adult	1	7374580	7374582	1
rAAV	Rhesus	B979-13	Liver	Adult	1	74615517	74615519	1
rAAV	Rhesus	B979-13	Liver	Adult	1	8393578	8393580	1
rAAV	Rhesus	B979-13	Liver	Adult	1	9798259	9798261	1
rAAV	Rhesus	B979-13	Liver	Adult	1	98124026	98124028	1
rAAV	Rhesus	B979-13	Liver	Adult	1	98254273	98254275	1
rAAV	Rhesus	B979-13	Liver	Adult	10	10636495	10636497	1
rAAV	Rhesus	B979-13	Liver	Adult	10	11888565	11888567	1
rAAV	Rhesus	B979-13	Liver	Adult	10	1471257	1471259	1
rAAV	Rhesus	B979-13	Liver	Adult	10	22977972	22977974	1
rAAV	Rhesus	B979-13	Liver	Adult	10	24847133	24847135	1
rAAV	Rhesus	B979-13	Liver	Adult	10	26561517	26561519	1
rAAV	Rhesus	B979-13	Liver	Adult	10	29134926	29134928	1
rAAV	Rhesus	B979-13	Liver	Adult	10	29607991	29607993	1
rAAV	Rhesus	B979-13	Liver	Adult	10	4114442	4114444	1
rAAV	Rhesus	B979-13	Liver	Adult	10	53327474	53327476	1
rAAV	Rhesus	B979-13	Liver	Adult	10	5971958	5971960	1
rAAV	Rhesus	B979-13	Liver	Adult	10	61590932	61590934	1
rAAV	Rhesus	B979-13	Liver	Adult	10	7751077	7751079	1
rAAV	Rhesus	B979-13	Liver	Adult	10	78938663	78938665	1
rAAV	Rhesus	B979-13	Liver	Adult	10	79846147	79846149	1
rAAV	Rhesus	B979-13	Liver	Adult	10	85323467	85323469	1
rAAV	Rhesus	B979-13	Liver	Adult	10	85323470	85323472	1
rAAV	Rhesus	B979-13	Liver	Adult	10	90424995	90424997	1
rAAV	Rhesus	B979-13	Liver	Adult	11	100401571	100401573	1
rAAV	Rhesus	B979-13	Liver	Adult	11	100874441	100874443	1
rAAV	Rhesus	B979-13	Liver	Adult	11	10575863	10575865	1
rAAV	Rhesus	B979-13	Liver	Adult	11	106665371	106665373	1
rAAV	Rhesus	B979-13	Liver	Adult	11	112810737	112810739	1
rAAV	Rhesus	B979-13	Liver	Adult	11	115076034	115076036	1
rAAV	Rhesus	B979-13	Liver	Adult	11	120901055	120901057	1
rAAV	Rhesus	B979-13	Liver	Adult	11	126527975	126527977	1
rAAV	Rhesus	B979-13	Liver	Adult	11	20869132	20869134	1
rAAV	Rhesus	B979-13	Liver	Adult	11	22538789	22538791	1
rAAV	Rhesus	B979-13	Liver	Adult	11	22549470	22549472	1
rAAV	Rhesus	B979-13	Liver	Adult	11	22551843	22551845	1
rAAV	Rhesus	B979-13	Liver	Adult	11	3249891	3249893	1
rAAV	Rhesus	B979-13	Liver	Adult	11	50589698	50589700	1
rAAV	Rhesus	B979-13	Liver	Adult	11	5126776	5126778	1
rAAV	Rhesus	B979-13	Liver	Adult	11	7034417	7034419	1
rAAV	Rhesus	B979-13	Liver	Adult	11	78227699	78227701	1
rAAV	Rhesus	B979-13	Liver	Adult	11	90095815	90095817	1
rAAV	Rhesus	B979-13	Liver	Adult	11	92060778	92060780	1
rAAV	Rhesus	B979-13	Liver	Adult	11	99612524	99612526	1
rAAV	Rhesus	B979-13	Liver	Adult	11	99612526	99612528	1
rAAV	Rhesus	B979-13	Liver	Adult	12	114437674	114437676	1
rAAV	Rhesus	B979-13	Liver	Adult	12	1335544	1335546	1
rAAV	Rhesus	B979-13	Liver	Adult	12	20642496	20642498	1
rAAV	Rhesus	B979-13	Liver	Adult	12	25460132	25460134	1
rAAV	Rhesus	B979-13	Liver	Adult	12	32727885	32727887	1
rAAV	Rhesus	B979-13	Liver	Adult	12	35551365	35551367	1
rAAV	Rhesus	B979-13	Liver	Adult	12	48362077	48362079	1
rAAV	Rhesus	B979-13	Liver	Adult	12	56899741	56899743	1
rAAV	Rhesus	B979-13	Liver	Adult	12	57944968	57944970	1
rAAV	Rhesus	B979-13	Liver	Adult	12	60077849	60077851	1
rAAV	Rhesus	B979-13	Liver	Adult	12	61374099	61374101	1
rAAV	Rhesus	B979-13	Liver	Adult	12	76709378	76709380	1
rAAV	Rhesus	B979-13	Liver	Adult	12	86653943	86653945	1
rAAV	Rhesus	B979-13	Liver	Adult	12	87707157	87707159	1
rAAV	Rhesus	B979-13	Liver	Adult	12	90885137	90885139	1
rAAV	Rhesus	B979-13	Liver	Adult	12	90930002	90930004	1
rAAV	Rhesus	B979-13	Liver	Adult	12	92011233	92011235	1
rAAV	Rhesus	B979-13	Liver	Adult	12	97921713	97921715	1
rAAV	Rhesus	B979-13	Liver	Adult	13	101815366	101815368	1
rAAV	Rhesus	B979-13	Liver	Adult	13	11070261	11070263	1
rAAV	Rhesus	B979-13	Liver	Adult	13	15878309	15878311	1
rAAV	Rhesus	B979-13	Liver	Adult	13	1850779	1850781	1
rAAV	Rhesus	B979-13	Liver	Adult	13	22428030	22428032	1
rAAV	Rhesus	B979-13	Liver	Adult	13	29574260	29574262	1
rAAV	Rhesus	B979-13	Liver	Adult	13	37215217	37215219	1
rAAV	Rhesus	B979-13	Liver	Adult	13	46937005	46937007	1
rAAV	Rhesus	B979-13	Liver	Adult	13	49464087	49464089	1
rAAV	Rhesus	B979-13	Liver	Adult	13	53354775	53354777	1
rAAV	Rhesus	B979-13	Liver	Adult	13	72340815	72340817	1
rAAV	Rhesus	B979-13	Liver	Adult	13	78350445	78350447	1
rAAV	Rhesus	B979-13	Liver	Adult	13	78746470	78746472	1
rAAV	Rhesus	B979-13	Liver	Adult	13	94367938	94367940	1
rAAV	Rhesus	B979-13	Liver	Adult	13	98392431	98392433	1
rAAV	Rhesus	B979-13	Liver	Adult	14	107968899	107968901	1
rAAV	Rhesus	B979-13	Liver	Adult	14	116607091	116607093	1
rAAV	Rhesus	B979-13	Liver	Adult	14	121436401	121436403	1
rAAV	Rhesus	B979-13	Liver	Adult	14	12859611	12859613	1
rAAV	Rhesus	B979-13	Liver	Adult	14	13498933	13498935	1
rAAV	Rhesus	B979-13	Liver	Adult	14	21748517	21748519	1
rAAV	Rhesus	B979-13	Liver	Adult	14	24680421	24680423	1
rAAV	Rhesus	B979-13	Liver	Adult	14	63054555	63054557	1
rAAV	Rhesus	B979-13	Liver	Adult	14	84593354	84593356	1
rAAV	Rhesus	B979-13	Liver	Adult	14	8674512	8674514	1
rAAV	Rhesus	B979-13	Liver	Adult	14	9089689	9089691	1
rAAV	Rhesus	B979-13	Liver	Adult	15	106389330	106389332	1
rAAV	Rhesus	B979-13	Liver	Adult	15	106571377	106571379	1
rAAV	Rhesus	B979-13	Liver	Adult	15	111135665	111135667	1
rAAV	Rhesus	B979-13	Liver	Adult	15	13968038	13968040	1
rAAV	Rhesus	B979-13	Liver	Adult	15	16361694	16361696	1
rAAV	Rhesus	B979-13	Liver	Adult	15	22272965	22272967	1
rAAV	Rhesus	B979-13	Liver	Adult	15	27324672	27324674	1
rAAV	Rhesus	B979-13	Liver	Adult	15	29468463	29468465	1
rAAV	Rhesus	B979-13	Liver	Adult	15	30756026	30756028	1
rAAV	Rhesus	B979-13	Liver	Adult	15	33076459	33076461	1
rAAV	Rhesus	B979-13	Liver	Adult	15	37371426	37371428	1
rAAV	Rhesus	B979-13	Liver	Adult	15	4182629	4182631	1
rAAV	Rhesus	B979-13	Liver	Adult	15	53227812	53227814	1
rAAV	Rhesus	B979-13	Liver	Adult	15	56855865	56855867	1
rAAV	Rhesus	B979-13	Liver	Adult	15	76829950	76829952	1
rAAV	Rhesus	B979-13	Liver	Adult	15	81804113	81804115	1
rAAV	Rhesus	B979-13	Liver	Adult	15	96053486	96053488	1
rAAV	Rhesus	B979-13	Liver	Adult	16	18088221	18088223	1
rAAV	Rhesus	B979-13	Liver	Adult	16	18603641	18603643	1
rAAV	Rhesus	B979-13	Liver	Adult	16	3414581	3414583	1
rAAV	Rhesus	B979-13	Liver	Adult	16	41255599	41255601	1
rAAV	Rhesus	B979-13	Liver	Adult	16	56175500	56175502	1
rAAV	Rhesus	B979-13	Liver	Adult	16	59912923	59912925	1
rAAV	Rhesus	B979-13	Liver	Adult	16	60327051	60327053	1
rAAV	Rhesus	B979-13	Liver	Adult	16	61833268	61833270	1
rAAV	Rhesus	B979-13	Liver	Adult	16	6900206	6900208	1
rAAV	Rhesus	B979-13	Liver	Adult	16	70396045	70396047	1
rAAV	Rhesus	B979-13	Liver	Adult	16	70706240	70706242	1
rAAV	Rhesus	B979-13	Liver	Adult	16	7252132	7252134	1
rAAV	Rhesus	B979-13	Liver	Adult	16	78787960	78787962	1
rAAV	Rhesus	B979-13	Liver	Adult	16	8074953	8074955	1
rAAV	Rhesus	B979-13	Liver	Adult	16	9953335	9953337	1
rAAV	Rhesus	B979-13	Liver	Adult	16	9985504	9985506	1
rAAV	Rhesus	B979-13	Liver	Adult	17	10244356	10244358	1
rAAV	Rhesus	B979-13	Liver	Adult	17	23843714	23843716	1
rAAV	Rhesus	B979-13	Liver	Adult	17	2642554	2642556	1
rAAV	Rhesus	B979-13	Liver	Adult	17	27589753	27589755	1
rAAV	Rhesus	B979-13	Liver	Adult	17	28520548	28520550	1
rAAV	Rhesus	B979-13	Liver	Adult	17	28520550	28520552	1
rAAV	Rhesus	B979-13	Liver	Adult	17	37436636	37436638	1
rAAV	Rhesus	B979-13	Liver	Adult	17	491909	491911	1
rAAV	Rhesus	B979-13	Liver	Adult	17	53339248	53339250	1
rAAV	Rhesus	B979-13	Liver	Adult	17	62696664	62696666	1
rAAV	Rhesus	B979-13	Liver	Adult	17	72065424	72065426	1
rAAV	Rhesus	B979-13	Liver	Adult	17	81110293	81110295	1
rAAV	Rhesus	B979-13	Liver	Adult	17	81481844	81481846	1
rAAV	Rhesus	B979-13	Liver	Adult	17	85765022	85765024	1
rAAV	Rhesus	B979-13	Liver	Adult	17	91621286	91621288	1
rAAV	Rhesus	B979-13	Liver	Adult	17	94726944	94726946	1
rAAV	Rhesus	B979-13	Liver	Adult	18	12080129	12080131	1
rAAV	Rhesus	B979-13	Liver	Adult	18	17497125	17497127	1
rAAV	Rhesus	B979-13	Liver	Adult	18	17870797	17870799	1
rAAV	Rhesus	B979-13	Liver	Adult	18	20971698	20971700	1
rAAV	Rhesus	B979-13	Liver	Adult	18	3592206	3592208	1
rAAV	Rhesus	B979-13	Liver	Adult	18	46132528	46132530	1
rAAV	Rhesus	B979-13	Liver	Adult	18	53828169	53828171	1
rAAV	Rhesus	B979-13	Liver	Adult	18	54360130	54360132	1
rAAV	Rhesus	B979-13	Liver	Adult	18	61278778	61278780	1
rAAV	Rhesus	B979-13	Liver	Adult	18	68756654	68756656	1
rAAV	Rhesus	B979-13	Liver	Adult	18	73052851	73052853	1
rAAV	Rhesus	B979-13	Liver	Adult	19	14772148	14772150	1
rAAV	Rhesus	B979-13	Liver	Adult	19	22282339	22282341	1
rAAV	Rhesus	B979-13	Liver	Adult	19	33243188	33243190	1
rAAV	Rhesus	B979-13	Liver	Adult	19	41138895	41138897	1
rAAV	Rhesus	B979-13	Liver	Adult	19	47411934	47411936	1
rAAV	Rhesus	B979-13	Liver	Adult	19	50500777	50500779	1
rAAV	Rhesus	B979-13	Liver	Adult	2	101123012	101123014	1
rAAV	Rhesus	B979-13	Liver	Adult	2	109422602	109422604	1
rAAV	Rhesus	B979-13	Liver	Adult	2	110331798	110331800	1
rAAV	Rhesus	B979-13	Liver	Adult	2	111707996	111707998	1
rAAV	Rhesus	B979-13	Liver	Adult	2	136388826	136388828	1
rAAV	Rhesus	B979-13	Liver	Adult	2	140895793	140895795	1
rAAV	Rhesus	B979-13	Liver	Adult	2	145899926	145899928	1
rAAV	Rhesus	B979-13	Liver	Adult	2	148915486	148915488	1
rAAV	Rhesus	B979-13	Liver	Adult	2	153110693	153110695	1
rAAV	Rhesus	B979-13	Liver	Adult	2	19119877	19119879	1
rAAV	Rhesus	B979-13	Liver	Adult	2	31428558	31428560	1
rAAV	Rhesus	B979-13	Liver	Adult	2	35991807	35991809	1
rAAV	Rhesus	B979-13	Liver	Adult	2	37128980	37128982	1
rAAV	Rhesus	B979-13	Liver	Adult	2	63825087	63825089	1
rAAV	Rhesus	B979-13	Liver	Adult	2	65465980	65465982	1
rAAV	Rhesus	B979-13	Liver	Adult	2	77173075	77173077	1
rAAV	Rhesus	B979-13	Liver	Adult	2	88365509	88365511	1
rAAV	Rhesus	B979-13	Liver	Adult	20	19138495	19138497	1
rAAV	Rhesus	B979-13	Liver	Adult	20	29817951	29817953	1
rAAV	Rhesus	B979-13	Liver	Adult	20	29817956	29817958	1
rAAV	Rhesus	B979-13	Liver	Adult	20	29818615	29818617	1
rAAV	Rhesus	B979-13	Liver	Adult	20	38648325	38648327	1
rAAV	Rhesus	B979-13	Liver	Adult	20	44559122	44559124	1
rAAV	Rhesus	B979-13	Liver	Adult	20	47976754	47976756	1
rAAV	Rhesus	B979-13	Liver	Adult	20	61910125	61910127	1
rAAV	Rhesus	B979-13	Liver	Adult	20	61981406	61981408	1
rAAV	Rhesus	B979-13	Liver	Adult	20	70974977	70974979	1
rAAV	Rhesus	B979-13	Liver	Adult	20	8676191	8676193	1
rAAV	Rhesus	B979-13	Liver	Adult	3	109999487	109999489	1
rAAV	Rhesus	B979-13	Liver	Adult	3	124392036	124392038	1
rAAV	Rhesus	B979-13	Liver	Adult	3	127687651	127687653	1
rAAV	Rhesus	B979-13	Liver	Adult	3	133487525	133487527	1
rAAV	Rhesus	B979-13	Liver	Adult	3	135392913	135392915	1
rAAV	Rhesus	B979-13	Liver	Adult	3	141931146	141931148	1
rAAV	Rhesus	B979-13	Liver	Adult	3	145066839	145066841	1
rAAV	Rhesus	B979-13	Liver	Adult	3	147887997	147887999	1
rAAV	Rhesus	B979-13	Liver	Adult	3	150502827	150502829	1
rAAV	Rhesus	B979-13	Liver	Adult	3	150759656	150759658	1
rAAV	Rhesus	B979-13	Liver	Adult	3	16379421	16379423	1
rAAV	Rhesus	B979-13	Liver	Adult	3	166605748	166605750	1
rAAV	Rhesus	B979-13	Liver	Adult	3	182815461	182815463	1
rAAV	Rhesus	B979-13	Liver	Adult	3	29372051	29372053	1
rAAV	Rhesus	B979-13	Liver	Adult	3	31081468	31081470	1
rAAV	Rhesus	B979-13	Liver	Adult	3	45271790	45271792	1
rAAV	Rhesus	B979-13	Liver	Adult	3	47371680	47371682	1
rAAV	Rhesus	B979-13	Liver	Adult	3	5274787	5274789	1
rAAV	Rhesus	B979-13	Liver	Adult	3	5274794	5274796	1
rAAV	Rhesus	B979-13	Liver	Adult	3	557612	557614	1
rAAV	Rhesus	B979-13	Liver	Adult	3	76064886	76064888	1
rAAV	Rhesus	B979-13	Liver	Adult	3	79333165	79333167	1
rAAV	Rhesus	B979-13	Liver	Adult	4	107232654	107232656	1
rAAV	Rhesus	B979-13	Liver	Adult	4	115208187	115208189	1
rAAV	Rhesus	B979-13	Liver	Adult	4	115208189	115208191	1
rAAV	Rhesus	B979-13	Liver	Adult	4	121567082	121567084	1
rAAV	Rhesus	B979-13	Liver	Adult	4	130145773	130145775	1
rAAV	Rhesus	B979-13	Liver	Adult	4	134932993	134932995	1
rAAV	Rhesus	B979-13	Liver	Adult	4	144570630	144570632	1
rAAV	Rhesus	B979-13	Liver	Adult	4	159852129	159852131	1
rAAV	Rhesus	B979-13	Liver	Adult	4	160087139	160087141	1
rAAV	Rhesus	B979-13	Liver	Adult	4	35139430	35139432	1
rAAV	Rhesus	B979-13	Liver	Adult	4	45926256	45926258	1
rAAV	Rhesus	B979-13	Liver	Adult	4	66145221	66145223	1
rAAV	Rhesus	B979-13	Liver	Adult	4	66235957	66235959	1
rAAV	Rhesus	B979-13	Liver	Adult	4	66426513	66426515	1
rAAV	Rhesus	B979-13	Liver	Adult	4	69962392	69962394	1
rAAV	Rhesus	B979-13	Liver	Adult	4	71245364	71245366	1
rAAV	Rhesus	B979-13	Liver	Adult	4	7315234	7315236	1
rAAV	Rhesus	B979-13	Liver	Adult	4	77810748	77810750	1
rAAV	Rhesus	B979-13	Liver	Adult	4	83398053	83398055	1
rAAV	Rhesus	B979-13	Liver	Adult	4	94286164	94286166	1
rAAV	Rhesus	B979-13	Liver	Adult	4	95592500	95592502	1
rAAV	Rhesus	B979-13	Liver	Adult	4	96299538	96299540	1
rAAV	Rhesus	B979-13	Liver	Adult	5	103521010	103521012	1
rAAV	Rhesus	B979-13	Liver	Adult	5	127467733	127467735	1
rAAV	Rhesus	B979-13	Liver	Adult	5	13093630	13093632	1
rAAV	Rhesus	B979-13	Liver	Adult	5	131308304	131308306	1
rAAV	Rhesus	B979-13	Liver	Adult	5	140204420	140204422	1
rAAV	Rhesus	B979-13	Liver	Adult	5	148426235	148426237	1
rAAV	Rhesus	B979-13	Liver	Adult	5	165822482	165822484	1
rAAV	Rhesus	B979-13	Liver	Adult	5	17224089	17224091	1
rAAV	Rhesus	B979-13	Liver	Adult	5	37681929	37681931	1
rAAV	Rhesus	B979-13	Liver	Adult	5	42196159	42196161	1
rAAV	Rhesus	B979-13	Liver	Adult	5	4444471	4444473	1
rAAV	Rhesus	B979-13	Liver	Adult	5	50582860	50582862	1
rAAV	Rhesus	B979-13	Liver	Adult	5	57081154	57081156	1
rAAV	Rhesus	B979-13	Liver	Adult	5	60396877	60396879	1
rAAV	Rhesus	B979-13	Liver	Adult	5	6294042	6294044	1
rAAV	Rhesus	B979-13	Liver	Adult	5	69372313	69372315	1
rAAV	Rhesus	B979-13	Liver	Adult	5	74175414	74175416	1
rAAV	Rhesus	B979-13	Liver	Adult	5	76989521	76989523	1
rAAV	Rhesus	B979-13	Liver	Adult	5	7906144	7906146	1
rAAV	Rhesus	B979-13	Liver	Adult	5	94029271	94029273	1
rAAV	Rhesus	B979-13	Liver	Adult	6	100030638	100030640	1
rAAV	Rhesus	B979-13	Liver	Adult	6	103946647	103946649	1
rAAV	Rhesus	B979-13	Liver	Adult	6	116313489	116313491	1
rAAV	Rhesus	B979-13	Liver	Adult	6	130255600	130255602	1
rAAV	Rhesus	B979-13	Liver	Adult	6	135113318	135113320	1
rAAV	Rhesus	B979-13	Liver	Adult	6	137300842	137300844	1
rAAV	Rhesus	B979-13	Liver	Adult	6	13979909	13979911	1
rAAV	Rhesus	B979-13	Liver	Adult	6	145861730	145861732	1
rAAV	Rhesus	B979-13	Liver	Adult	6	14668455	14668457	1
rAAV	Rhesus	B979-13	Liver	Adult	6	148722350	148722352	1
rAAV	Rhesus	B979-13	Liver	Adult	6	159758954	159758956	1
rAAV	Rhesus	B979-13	Liver	Adult	6	160837053	160837055	1
rAAV	Rhesus	B979-13	Liver	Adult	6	162306983	162306985	1
rAAV	Rhesus	B979-13	Liver	Adult	6	163357476	163357478	1
rAAV	Rhesus	B979-13	Liver	Adult	6	176498337	176498339	1
rAAV	Rhesus	B979-13	Liver	Adult	6	17695504	17695506	1
rAAV	Rhesus	B979-13	Liver	Adult	6	36312977	36312979	1
rAAV	Rhesus	B979-13	Liver	Adult	6	42436118	42436120	1
rAAV	Rhesus	B979-13	Liver	Adult	6	52227217	52227219	1
rAAV	Rhesus	B979-13	Liver	Adult	6	52844850	52844852	1
rAAV	Rhesus	B979-13	Liver	Adult	6	59259559	59259561	1
rAAV	Rhesus	B979-13	Liver	Adult	6	65599894	65599896	1
rAAV	Rhesus	B979-13	Liver	Adult	6	77425135	77425137	1
rAAV	Rhesus	B979-13	Liver	Adult	6	92888982	92888984	1
rAAV	Rhesus	B979-13	Liver	Adult	6	9368334	9368336	1
rAAV	Rhesus	B979-13	Liver	Adult	6	99122064	99122066	1
rAAV	Rhesus	B979-13	Liver	Adult	7	110228640	110228642	1
rAAV	Rhesus	B979-13	Liver	Adult	7	111808144	111808146	1
rAAV	Rhesus	B979-13	Liver	Adult	7	112765683	112765685	1
rAAV	Rhesus	B979-13	Liver	Adult	7	113194970	113194972	1
rAAV	Rhesus	B979-13	Liver	Adult	7	113239544	113239546	1
rAAV	Rhesus	B979-13	Liver	Adult	7	123281208	123281210	1
rAAV	Rhesus	B979-13	Liver	Adult	7	124234896	124234898	1
rAAV	Rhesus	B979-13	Liver	Adult	7	125495482	125495484	1
rAAV	Rhesus	B979-13	Liver	Adult	7	137521846	137521848	1
rAAV	Rhesus	B979-13	Liver	Adult	7	15242737	15242739	1
rAAV	Rhesus	B979-13	Liver	Adult	7	153326132	153326134	1
rAAV	Rhesus	B979-13	Liver	Adult	7	160525171	160525173	1
rAAV	Rhesus	B979-13	Liver	Adult	7	167092507	167092509	1
rAAV	Rhesus	B979-13	Liver	Adult	7	167092535	167092537	1
rAAV	Rhesus	B979-13	Liver	Adult	7	24156342	24156344	1
rAAV	Rhesus	B979-13	Liver	Adult	7	31434178	31434180	1
rAAV	Rhesus	B979-13	Liver	Adult	7	37789327	37789329	1
rAAV	Rhesus	B979-13	Liver	Adult	7	39197935	39197937	1
rAAV	Rhesus	B979-13	Liver	Adult	7	48566192	48566194	1
rAAV	Rhesus	B979-13	Liver	Adult	7	52238062	52238064	1
rAAV	Rhesus	B979-13	Liver	Adult	7	74661897	74661899	1
rAAV	Rhesus	B979-13	Liver	Adult	7	80628231	80628233	1
rAAV	Rhesus	B979-13	Liver	Adult	8	107355614	107355616	1
rAAV	Rhesus	B979-13	Liver	Adult	8	114343145	114343147	1
rAAV	Rhesus	B979-13	Liver	Adult	8	120763005	120763007	1
rAAV	Rhesus	B979-13	Liver	Adult	8	123850371	123850373	1
rAAV	Rhesus	B979-13	Liver	Adult	8	125527990	125527992	1
rAAV	Rhesus	B979-13	Liver	Adult	8	1396457	1396459	1
rAAV	Rhesus	B979-13	Liver	Adult	8	141970344	141970346	1
rAAV	Rhesus	B979-13	Liver	Adult	8	142419831	142419833	1
rAAV	Rhesus	B979-13	Liver	Adult	8	145240187	145240189	1
rAAV	Rhesus	B979-13	Liver	Adult	8	18740970	18740972	1
rAAV	Rhesus	B979-13	Liver	Adult	8	24315524	24315526	1
rAAV	Rhesus	B979-13	Liver	Adult	8	28616620	28616622	1
rAAV	Rhesus	B979-13	Liver	Adult	8	33963299	33963301	1
rAAV	Rhesus	B979-13	Liver	Adult	8	37967473	37967475	1
rAAV	Rhesus	B979-13	Liver	Adult	8	42072582	42072584	1
rAAV	Rhesus	B979-13	Liver	Adult	8	44024963	44024965	1
rAAV	Rhesus	B979-13	Liver	Adult	8	4493957	4493959	1
rAAV	Rhesus	B979-13	Liver	Adult	8	51389010	51389012	1
rAAV	Rhesus	B979-13	Liver	Adult	8	64102368	64102370	1
rAAV	Rhesus	B979-13	Liver	Adult	8	71701025	71701027	1
rAAV	Rhesus	B979-13	Liver	Adult	8	80019964	80019966	1
rAAV	Rhesus	B979-13	Liver	Adult	8	815147	815149	1
rAAV	Rhesus	B979-13	Liver	Adult	8	94269091	94269093	1
rAAV	Rhesus	B979-13	Liver	Adult	9	101192223	101192225	1
rAAV	Rhesus	B979-13	Liver	Adult	9	103121550	103121552	1
rAAV	Rhesus	B979-13	Liver	Adult	9	106732450	106732452	1
rAAV	Rhesus	B979-13	Liver	Adult	9	119688616	119688618	1
rAAV	Rhesus	B979-13	Liver	Adult	9	125076234	125076236	1
rAAV	Rhesus	B979-13	Liver	Adult	9	14839162	14839164	1
rAAV	Rhesus	B979-13	Liver	Adult	9	16965372	16965374	1
rAAV	Rhesus	B979-13	Liver	Adult	9	25351210	25351212	1
rAAV	Rhesus	B979-13	Liver	Adult	9	27463900	27463902	1
rAAV	Rhesus	B979-13	Liver	Adult	9	37630831	37630833	1
rAAV	Rhesus	B979-13	Liver	Adult	9	43898752	43898754	1
rAAV	Rhesus	B979-13	Liver	Adult	9	45590503	45590505	1
rAAV	Rhesus	B979-13	Liver	Adult	9	46391111	46391113	1
rAAV	Rhesus	B979-13	Liver	Adult	9	51933244	51933246	1
rAAV	Rhesus	B979-13	Liver	Adult	9	57724675	57724677	1
rAAV	Rhesus	B979-13	Liver	Adult	9	66077235	66077237	1
rAAV	Rhesus	B979-13	Liver	Adult	9	79128368	79128370	1
rAAV	Rhesus	B979-13	Liver	Adult	9	84094346	84094348	1
rAAV	Rhesus	B979-13	Liver	Adult	X	106118679	106118681	1
rAAV	Rhesus	B979-13	Liver	Adult	X	106118680	106118682	1
rAAV	Rhesus	B979-13	Liver	Adult	X	12463409	12463411	1
rAAV	Rhesus	B979-13	Liver	Adult	X	139461697	139461699	1
rAAV	Rhesus	B979-13	Liver	Adult	X	140897339	140897341	1
rAAV	Rhesus	B979-13	Liver	Adult	X	141551605	141551607	1
rAAV	Rhesus	B979-13	Liver	Adult	X	143476682	143476684	1
rAAV	Rhesus	B979-13	Liver	Adult	X	18030826	18030828	1
rAAV	Rhesus	B979-13	Liver	Adult	X	23310154	23310156	1
rAAV	Rhesus	B979-13	Liver	Adult	X	32711451	32711453	1
rAAV	Rhesus	B979-13	Liver	Adult	X	48549540	48549542	1
rAAV	Rhesus	B979-13	Liver	Adult	X	50509085	50509087	1
rAAV	Rhesus	B979-13	Liver	Adult	X	61644407	61644409	1
rAAV	Rhesus	B979-13	Liver	Adult	X	66536065	66536067	1
rAAV	Rhesus	B979-13	Liver	Adult	X	67682945	67682947	1
rAAV	Rhesus	B979-13	Liver	Adult	X	75623196	75623198	1
rAAV	Rhesus	B979-13	Liver	Adult	X	83769431	83769433	1
rAAV	Rhesus	B979-13	Liver	Adult	X	86633285	86633287	1
rAAV	Rhesus	B979-13	Liver	Adult	X	95321522	95321524	1
rAAV	Rhesus	B979-16	Liver	Adult	5	51394759	51394761	7
rAAV	Rhesus	B979-16	Liver	Adult	7	126272540	126272542	7
rAAV	Rhesus	B979-16	Liver	Adult	9	100825646	100825648	7
rAAV	Rhesus	B979-16	Liver	Adult	9	59986326	59986328	7
rAAV	Rhesus	B979-16	Liver	Adult	11	74734253	74734255	6
rAAV	Rhesus	B979-16	Liver	Adult	3	41946800	41946802	6
rAAV	Rhesus	B979-16	Liver	Adult	6	125581229	125581231	6
rAAV	Rhesus	B979-16	Liver	Adult	1	110900799	110900801	4
rAAV	Rhesus	B979-16	Liver	Adult	10	1005101	1005103	4
rAAV	Rhesus	B979-16	Liver	Adult	10	13732757	13732759	4
rAAV	Rhesus	B979-16	Liver	Adult	11	50279672	50279674	4
rAAV	Rhesus	B979-16	Liver	Adult	13	45685645	45685647	4
rAAV	Rhesus	B979-16	Liver	Adult	15	46178405	46178407	4
rAAV	Rhesus	B979-16	Liver	Adult	17	63326820	63326822	4
rAAV	Rhesus	B979-16	Liver	Adult	19	49749277	49749279	4
rAAV	Rhesus	B979-16	Liver	Adult	2	152708787	152708789	4
rAAV	Rhesus	B979-16	Liver	Adult	7	75068273	75068275	4
rAAV	Rhesus	B979-16	Liver	Adult	8	136906388	136906390	4
rAAV	Rhesus	B979-16	Liver	Adult	1	37007130	37007132	3
rAAV	Rhesus	B979-16	Liver	Adult	10	56594113	56594115	3
rAAV	Rhesus	B979-16	Liver	Adult	10	6598901	6598903	3
rAAV	Rhesus	B979-16	Liver	Adult	12	59287893	59287895	3
rAAV	Rhesus	B979-16	Liver	Adult	14	13721702	13721704	3
rAAV	Rhesus	B979-16	Liver	Adult	15	22947019	22947021	3
rAAV	Rhesus	B979-16	Liver	Adult	16	41187393	41187395	3
rAAV	Rhesus	B979-16	Liver	Adult	19	15982860	15982862	3
rAAV	Rhesus	B979-16	Liver	Adult	19	23274897	23274899	3
rAAV	Rhesus	B979-16	Liver	Adult	19	23274902	23274904	3
rAAV	Rhesus	B979-16	Liver	Adult	2	168027848	168027850	3
rAAV	Rhesus	B979-16	Liver	Adult	3	100426571	100426573	3
rAAV	Rhesus	B979-16	Liver	Adult	3	110972180	110972182	3
rAAV	Rhesus	B979-16	Liver	Adult	3	3480813	3480815	3
rAAV	Rhesus	B979-16	Liver	Adult	3	43011431	43011433	3
rAAV	Rhesus	B979-16	Liver	Adult	3	67905230	67905232	3
rAAV	Rhesus	B979-16	Liver	Adult	4	14141596	14141598	3
rAAV	Rhesus	B979-16	Liver	Adult	5	43104705	43104707	3
rAAV	Rhesus	B979-16	Liver	Adult	7	132622672	132622674	3
rAAV	Rhesus	B979-16	Liver	Adult	9	100825645	100825647	3
rAAV	Rhesus	B979-16	Liver	Adult	9	101022169	101022171	3
rAAV	Rhesus	B979-16	Liver	Adult	X	101239845	101239847	3
rAAV	Rhesus	B979-16	Liver	Adult	1	15752036	15752038	2
rAAV	Rhesus	B979-16	Liver	Adult	1	65089123	65089125	2
rAAV	Rhesus	B979-16	Liver	Adult	10	1005107	1005109	2
rAAV	Rhesus	B979-16	Liver	Adult	11	121809539	121809541	2
rAAV	Rhesus	B979-16	Liver	Adult	11	94162443	94162445	2
rAAV	Rhesus	B979-16	Liver	Adult	12	56053681	56053683	2
rAAV	Rhesus	B979-16	Liver	Adult	12	84429219	84429221	2
rAAV	Rhesus	B979-16	Liver	Adult	13	33241782	33241784	2
rAAV	Rhesus	B979-16	Liver	Adult	15	26017094	26017096	2
rAAV	Rhesus	B979-16	Liver	Adult	16	35404459	35404461	2
rAAV	Rhesus	B979-16	Liver	Adult	16	51228256	51228258	2
rAAV	Rhesus	B979-16	Liver	Adult	17	26371731	26371733	2
rAAV	Rhesus	B979-16	Liver	Adult	17	86211053	86211055	2
rAAV	Rhesus	B979-16	Liver	Adult	18	61494635	61494637	2
rAAV	Rhesus	B979-16	Liver	Adult	19	8285762	8285764	2
rAAV	Rhesus	B979-16	Liver	Adult	2	170500262	170500264	2
rAAV	Rhesus	B979-16	Liver	Adult	2	183114261	183114263	2
rAAV	Rhesus	B979-16	Liver	Adult	2	91951809	91951811	2
rAAV	Rhesus	B979-16	Liver	Adult	3	149023239	149023241	2
rAAV	Rhesus	B979-16	Liver	Adult	3	43892626	43892628	2
rAAV	Rhesus	B979-16	Liver	Adult	4	10439645	10439647	2
rAAV	Rhesus	B979-16	Liver	Adult	4	16826228	16826230	2
rAAV	Rhesus	B979-16	Liver	Adult	4	83467397	83467399	2
rAAV	Rhesus	B979-16	Liver	Adult	5	152203721	152203723	2
rAAV	Rhesus	B979-16	Liver	Adult	5	181510658	181510660	2
rAAV	Rhesus	B979-16	Liver	Adult	6	113450835	113450837	2
rAAV	Rhesus	B979-16	Liver	Adult	6	147330399	147330401	2
rAAV	Rhesus	B979-16	Liver	Adult	6	165695458	165695460	2
rAAV	Rhesus	B979-16	Liver	Adult	7	139670136	139670138	2
rAAV	Rhesus	B979-16	Liver	Adult	7	143204208	143204210	2
rAAV	Rhesus	B979-16	Liver	Adult	7	38458267	38458269	2
rAAV	Rhesus	B979-16	Liver	Adult	8	101746175	101746177	2
rAAV	Rhesus	B979-16	Liver	Adult	8	22401042	22401044	2
rAAV	Rhesus	B979-16	Liver	Adult	8	43546878	43546880	2
rAAV	Rhesus	B979-16	Liver	Adult	8	73381106	73381108	2
rAAV	Rhesus	B979-16	Liver	Adult	8	91078520	91078522	2
rAAV	Rhesus	B979-16	Liver	Adult	9	100825642	100825644	2
rAAV	Rhesus	B979-16	Liver	Adult	9	100825643	100825645	2
rAAV	Rhesus	B979-16	Liver	Adult	9	14586198	14586200	2
rAAV	Rhesus	B979-16	Liver	Adult	9	14890394	14890396	2
rAAV	Rhesus	B979-16	Liver	Adult	9	24611324	24611326	2
rAAV	Rhesus	B979-16	Liver	Adult	9	64481245	64481247	2
rAAV	Rhesus	B979-16	Liver	Adult	9	79239597	79239599	2
rAAV	Rhesus	B979-16	Liver	Adult	X	136887522	136887524	2
rAAV	Rhesus	B979-16	Liver	Adult	X	3439260	3439262	2
rAAV	Rhesus	B979-16	Liver	Adult	X	89809247	89809249	2
rAAV	Rhesus	B979-16	Liver	Adult	1	100318669	100318671	1
rAAV	Rhesus	B979-16	Liver	Adult	1	103540204	103540206	1
rAAV	Rhesus	B979-16	Liver	Adult	1	103540209	103540211	1
rAAV	Rhesus	B979-16	Liver	Adult	1	118938550	118938552	1
rAAV	Rhesus	B979-16	Liver	Adult	1	139613530	139613532	1
rAAV	Rhesus	B979-16	Liver	Adult	1	14646018	14646020	1
rAAV	Rhesus	B979-16	Liver	Adult	1	14658390	14658392	1
rAAV	Rhesus	B979-16	Liver	Adult	1	150727596	150727598	1
rAAV	Rhesus	B979-16	Liver	Adult	1	151588109	151588111	1
rAAV	Rhesus	B979-16	Liver	Adult	1	157812813	157812815	1
rAAV	Rhesus	B979-16	Liver	Adult	1	17264920	17264922	1
rAAV	Rhesus	B979-16	Liver	Adult	1	177217626	177217628	1
rAAV	Rhesus	B979-16	Liver	Adult	1	177880311	177880313	1
rAAV	Rhesus	B979-16	Liver	Adult	1	178932078	178932080	1
rAAV	Rhesus	B979-16	Liver	Adult	1	184309256	184309258	1
rAAV	Rhesus	B979-16	Liver	Adult	1	191378355	191378357	1
rAAV	Rhesus	B979-16	Liver	Adult	1	191540074	191540076	1
rAAV	Rhesus	B979-16	Liver	Adult	1	203158515	203158517	1
rAAV	Rhesus	B979-16	Liver	Adult	1	206221492	206221494	1
rAAV	Rhesus	B979-16	Liver	Adult	1	206221494	206221496	1
rAAV	Rhesus	B979-16	Liver	Adult	1	207566630	207566632	1
rAAV	Rhesus	B979-16	Liver	Adult	1	209830136	209830138	1
rAAV	Rhesus	B979-16	Liver	Adult	1	213747367	213747369	1
rAAV	Rhesus	B979-16	Liver	Adult	1	218084241	218084243	1
rAAV	Rhesus	B979-16	Liver	Adult	1	21818756	21818758	1
rAAV	Rhesus	B979-16	Liver	Adult	1	2586489	2586491	1
rAAV	Rhesus	B979-16	Liver	Adult	1	37007127	37007129	1
rAAV	Rhesus	B979-16	Liver	Adult	1	42266642	42266644	1
rAAV	Rhesus	B979-16	Liver	Adult	1	51657916	51657918	1
rAAV	Rhesus	B979-16	Liver	Adult	1	65889269	65889271	1
rAAV	Rhesus	B979-16	Liver	Adult	1	80672259	80672261	1
rAAV	Rhesus	B979-16	Liver	Adult	1	99827439	99827441	1
rAAV	Rhesus	B979-16	Liver	Adult	10	1005099	1005101	1
rAAV	Rhesus	B979-16	Liver	Adult	10	12008361	12008363	1
rAAV	Rhesus	B979-16	Liver	Adult	10	12859919	12859921	1
rAAV	Rhesus	B979-16	Liver	Adult	10	15213068	15213070	1
rAAV	Rhesus	B979-16	Liver	Adult	10	19056028	19056030	1
rAAV	Rhesus	B979-16	Liver	Adult	10	19447788	19447790	1
rAAV	Rhesus	B979-16	Liver	Adult	10	48339743	48339745	1
rAAV	Rhesus	B979-16	Liver	Adult	10	49752660	49752662	1
rAAV	Rhesus	B979-16	Liver	Adult	10	5345726	5345728	1
rAAV	Rhesus	B979-16	Liver	Adult	10	56594114	56594116	1
rAAV	Rhesus	B979-16	Liver	Adult	10	66564123	66564125	1
rAAV	Rhesus	B979-16	Liver	Adult	10	81969925	81969927	1
rAAV	Rhesus	B979-16	Liver	Adult	10	9082250	9082252	1
rAAV	Rhesus	B979-16	Liver	Adult	10	91659489	91659491	1
rAAV	Rhesus	B979-16	Liver	Adult	11	101113766	101113768	1
rAAV	Rhesus	B979-16	Liver	Adult	11	101155314	101155316	1
rAAV	Rhesus	B979-16	Liver	Adult	11	103622412	103622414	1
rAAV	Rhesus	B979-16	Liver	Adult	11	103745526	103745528	1
rAAV	Rhesus	B979-16	Liver	Adult	11	104533336	104533338	1
rAAV	Rhesus	B979-16	Liver	Adult	11	106095993	106095995	1
rAAV	Rhesus	B979-16	Liver	Adult	11	115888726	115888728	1
rAAV	Rhesus	B979-16	Liver	Adult	11	116689214	116689216	1
rAAV	Rhesus	B979-16	Liver	Adult	11	120645783	120645785	1
rAAV	Rhesus	B979-16	Liver	Adult	11	123926102	123926104	1
rAAV	Rhesus	B979-16	Liver	Adult	11	14150750	14150752	1
rAAV	Rhesus	B979-16	Liver	Adult	11	27763269	27763271	1
rAAV	Rhesus	B979-16	Liver	Adult	11	32781628	32781630	1
rAAV	Rhesus	B979-16	Liver	Adult	11	45488881	45488883	1
rAAV	Rhesus	B979-16	Liver	Adult	11	57461045	57461047	1
rAAV	Rhesus	B979-16	Liver	Adult	11	63273904	63273906	1
rAAV	Rhesus	B979-16	Liver	Adult	11	63740134	63740136	1
rAAV	Rhesus	B979-16	Liver	Adult	11	68654642	68654644	1
rAAV	Rhesus	B979-16	Liver	Adult	11	69506284	69506286	1
rAAV	Rhesus	B979-16	Liver	Adult	11	73307041	73307043	1
rAAV	Rhesus	B979-16	Liver	Adult	12	103410708	103410710	1
rAAV	Rhesus	B979-16	Liver	Adult	12	104052548	104052550	1
rAAV	Rhesus	B979-16	Liver	Adult	12	118158711	118158713	1
rAAV	Rhesus	B979-16	Liver	Adult	12	118158712	118158714	1
rAAV	Rhesus	B979-16	Liver	Adult	12	119336363	119336365	1
rAAV	Rhesus	B979-16	Liver	Adult	12	119336365	119336367	1
rAAV	Rhesus	B979-16	Liver	Adult	12	119336367	119336369	1
rAAV	Rhesus	B979-16	Liver	Adult	12	119858126	119858128	1
rAAV	Rhesus	B979-16	Liver	Adult	12	125427126	125427128	1
rAAV	Rhesus	B979-16	Liver	Adult	12	37409845	37409847	1
rAAV	Rhesus	B979-16	Liver	Adult	12	38088217	38088219	1
rAAV	Rhesus	B979-16	Liver	Adult	12	57846490	57846492	1
rAAV	Rhesus	B979-16	Liver	Adult	12	59287896	59287898	1
rAAV	Rhesus	B979-16	Liver	Adult	12	59287899	59287901	1
rAAV	Rhesus	B979-16	Liver	Adult	12	59287902	59287904	1
rAAV	Rhesus	B979-16	Liver	Adult	12	84226801	84226803	1
rAAV	Rhesus	B979-16	Liver	Adult	12	90025576	90025578	1
rAAV	Rhesus	B979-16	Liver	Adult	12	98758173	98758175	1
rAAV	Rhesus	B979-16	Liver	Adult	13	10434571	10434573	1
rAAV	Rhesus	B979-16	Liver	Adult	13	106067331	106067333	1
rAAV	Rhesus	B979-16	Liver	Adult	13	106067344	106067346	1
rAAV	Rhesus	B979-16	Liver	Adult	13	106067360	106067362	1
rAAV	Rhesus	B979-16	Liver	Adult	13	106067382	106067384	1
rAAV	Rhesus	B979-16	Liver	Adult	13	106067385	106067387	1
rAAV	Rhesus	B979-16	Liver	Adult	13	106067386	106067388	1
rAAV	Rhesus	B979-16	Liver	Adult	13	106067398	106067400	1
rAAV	Rhesus	B979-16	Liver	Adult	13	13482314	13482316	1
rAAV	Rhesus	B979-16	Liver	Adult	13	22366967	22366969	1
rAAV	Rhesus	B979-16	Liver	Adult	13	34635634	34635636	1
rAAV	Rhesus	B979-16	Liver	Adult	13	47645253	47645255	1
rAAV	Rhesus	B979-16	Liver	Adult	13	48362094	48362096	1
rAAV	Rhesus	B979-16	Liver	Adult	13	61273564	61273566	1
rAAV	Rhesus	B979-16	Liver	Adult	14	111126873	111126875	1
rAAV	Rhesus	B979-16	Liver	Adult	14	112946610	112946612	1
rAAV	Rhesus	B979-16	Liver	Adult	14	13589805	13589807	1
rAAV	Rhesus	B979-16	Liver	Adult	14	13721703	13721705	1
rAAV	Rhesus	B979-16	Liver	Adult	14	257219	257221	1
rAAV	Rhesus	B979-16	Liver	Adult	14	32491567	32491569	1
rAAV	Rhesus	B979-16	Liver	Adult	14	32715019	32715021	1
rAAV	Rhesus	B979-16	Liver	Adult	14	42870496	42870498	1
rAAV	Rhesus	B979-16	Liver	Adult	14	48320634	48320636	1
rAAV	Rhesus	B979-16	Liver	Adult	14	66960109	66960111	1
rAAV	Rhesus	B979-16	Liver	Adult	14	99424650	99424652	1
rAAV	Rhesus	B979-16	Liver	Adult	14	99445829	99445831	1
rAAV	Rhesus	B979-16	Liver	Adult	15	106571368	106571370	1
rAAV	Rhesus	B979-16	Liver	Adult	15	106709478	106709480	1
rAAV	Rhesus	B979-16	Liver	Adult	15	106709617	106709619	1
rAAV	Rhesus	B979-16	Liver	Adult	15	106709618	106709620	1
rAAV	Rhesus	B979-16	Liver	Adult	15	106709624	106709626	1
rAAV	Rhesus	B979-16	Liver	Adult	15	10930191	10930193	1
rAAV	Rhesus	B979-16	Liver	Adult	15	111417722	111417724	1
rAAV	Rhesus	B979-16	Liver	Adult	15	17873062	17873064	1
rAAV	Rhesus	B979-16	Liver	Adult	15	2020878	2020880	1
rAAV	Rhesus	B979-16	Liver	Adult	15	21603990	21603992	1
rAAV	Rhesus	B979-16	Liver	Adult	15	22947026	22947028	1
rAAV	Rhesus	B979-16	Liver	Adult	15	45674558	45674560	1
rAAV	Rhesus	B979-16	Liver	Adult	15	541618	541620	1
rAAV	Rhesus	B979-16	Liver	Adult	15	54346516	54346518	1
rAAV	Rhesus	B979-16	Liver	Adult	15	54346518	54346520	1
rAAV	Rhesus	B979-16	Liver	Adult	15	70648596	70648598	1
rAAV	Rhesus	B979-16	Liver	Adult	15	74269256	74269258	1
rAAV	Rhesus	B979-16	Liver	Adult	15	75282884	75282886	1
rAAV	Rhesus	B979-16	Liver	Adult	15	8095544	8095546	1
rAAV	Rhesus	B979-16	Liver	Adult	16	11269312	11269314	1
rAAV	Rhesus	B979-16	Liver	Adult	16	19131998	19132000	1
rAAV	Rhesus	B979-16	Liver	Adult	16	24334823	24334825	1
rAAV	Rhesus	B979-16	Liver	Adult	16	24358919	24358921	1
rAAV	Rhesus	B979-16	Liver	Adult	16	27953592	27953594	1
rAAV	Rhesus	B979-16	Liver	Adult	16	27953596	27953598	1
rAAV	Rhesus	B979-16	Liver	Adult	16	34929044	34929046	1
rAAV	Rhesus	B979-16	Liver	Adult	16	35404592	35404594	1
rAAV	Rhesus	B979-16	Liver	Adult	16	44021300	44021302	1
rAAV	Rhesus	B979-16	Liver	Adult	16	52981368	52981370	1
rAAV	Rhesus	B979-16	Liver	Adult	16	6309957	6309959	1
rAAV	Rhesus	B979-16	Liver	Adult	16	63773677	63773679	1
rAAV	Rhesus	B979-16	Liver	Adult	17	11667367	11667369	1
rAAV	Rhesus	B979-16	Liver	Adult	17	11672806	11672808	1
rAAV	Rhesus	B979-16	Liver	Adult	17	14511831	14511833	1
rAAV	Rhesus	B979-16	Liver	Adult	17	14511833	14511835	1
rAAV	Rhesus	B979-16	Liver	Adult	17	17377494	17377496	1
rAAV	Rhesus	B979-16	Liver	Adult	17	18810690	18810692	1
rAAV	Rhesus	B979-16	Liver	Adult	17	22039867	22039869	1
rAAV	Rhesus	B979-16	Liver	Adult	17	22965151	22965153	1
rAAV	Rhesus	B979-16	Liver	Adult	17	24884378	24884380	1
rAAV	Rhesus	B979-16	Liver	Adult	17	38206126	38206128	1
rAAV	Rhesus	B979-16	Liver	Adult	17	53262024	53262026	1
rAAV	Rhesus	B979-16	Liver	Adult	17	54374998	54375000	1
rAAV	Rhesus	B979-16	Liver	Adult	17	56764094	56764096	1
rAAV	Rhesus	B979-16	Liver	Adult	17	6048495	6048497	1
rAAV	Rhesus	B979-16	Liver	Adult	17	61657793	61657795	1
rAAV	Rhesus	B979-16	Liver	Adult	17	63326822	63326824	1
rAAV	Rhesus	B979-16	Liver	Adult	17	68192786	68192788	1
rAAV	Rhesus	B979-16	Liver	Adult	17	72086275	72086277	1
rAAV	Rhesus	B979-16	Liver	Adult	17	73836524	73836526	1
rAAV	Rhesus	B979-16	Liver	Adult	17	76133546	76133548	1
rAAV	Rhesus	B979-16	Liver	Adult	18	16737117	16737119	1
rAAV	Rhesus	B979-16	Liver	Adult	18	2597371	2597373	1
rAAV	Rhesus	B979-16	Liver	Adult	18	2597373	2597375	1
rAAV	Rhesus	B979-16	Liver	Adult	18	29678597	29678599	1
rAAV	Rhesus	B979-16	Liver	Adult	18	32502331	32502333	1
rAAV	Rhesus	B979-16	Liver	Adult	18	32502332	32502334	1
rAAV	Rhesus	B979-16	Liver	Adult	18	32502333	32502335	1
rAAV	Rhesus	B979-16	Liver	Adult	18	3444829	3444831	1
rAAV	Rhesus	B979-16	Liver	Adult	18	44375140	44375142	1
rAAV	Rhesus	B979-16	Liver	Adult	18	51374521	51374523	1
rAAV	Rhesus	B979-16	Liver	Adult	18	61261192	61261194	1
rAAV	Rhesus	B979-16	Liver	Adult	18	64006421	64006423	1
rAAV	Rhesus	B979-16	Liver	Adult	18	72838874	72838876	1
rAAV	Rhesus	B979-16	Liver	Adult	19	1075280	1075282	1
rAAV	Rhesus	B979-16	Liver	Adult	19	11987959	11987961	1
rAAV	Rhesus	B979-16	Liver	Adult	19	15982877	15982879	1
rAAV	Rhesus	B979-16	Liver	Adult	19	19138801	19138803	1
rAAV	Rhesus	B979-16	Liver	Adult	19	2787887	2787889	1
rAAV	Rhesus	B979-16	Liver	Adult	19	34316985	34316987	1
rAAV	Rhesus	B979-16	Liver	Adult	19	34316986	34316988	1
rAAV	Rhesus	B979-16	Liver	Adult	19	34990462	34990464	1
rAAV	Rhesus	B979-16	Liver	Adult	19	37578593	37578595	1
rAAV	Rhesus	B979-16	Liver	Adult	19	46050001	46050003	1
rAAV	Rhesus	B979-16	Liver	Adult	19	47710629	47710631	1
rAAV	Rhesus	B979-16	Liver	Adult	19	49121862	49121864	1
rAAV	Rhesus	B979-16	Liver	Adult	19	54925880	54925882	1
rAAV	Rhesus	B979-16	Liver	Adult	19	572119	572121	1
rAAV	Rhesus	B979-16	Liver	Adult	19	8285761	8285763	1
rAAV	Rhesus	B979-16	Liver	Adult	19	8829714	8829716	1
rAAV	Rhesus	B979-16	Liver	Adult	19	8829715	8829717	1
rAAV	Rhesus	B979-16	Liver	Adult	2	110341125	110341127	1
rAAV	Rhesus	B979-16	Liver	Adult	2	110341129	110341131	1
rAAV	Rhesus	B979-16	Liver	Adult	2	110341135	110341137	1
rAAV	Rhesus	B979-16	Liver	Adult	2	111001004	111001006	1
rAAV	Rhesus	B979-16	Liver	Adult	2	117500341	117500343	1
rAAV	Rhesus	B979-16	Liver	Adult	2	118674991	118674993	1
rAAV	Rhesus	B979-16	Liver	Adult	2	134228624	134228626	1
rAAV	Rhesus	B979-16	Liver	Adult	2	13633429	13633431	1
rAAV	Rhesus	B979-16	Liver	Adult	2	141645381	141645383	1
rAAV	Rhesus	B979-16	Liver	Adult	2	144369020	144369022	1
rAAV	Rhesus	B979-16	Liver	Adult	2	15310936	15310938	1
rAAV	Rhesus	B979-16	Liver	Adult	2	15310937	15310939	1
rAAV	Rhesus	B979-16	Liver	Adult	2	153137605	153137607	1
rAAV	Rhesus	B979-16	Liver	Adult	2	15832437	15832439	1
rAAV	Rhesus	B979-16	Liver	Adult	2	15832440	15832442	1
rAAV	Rhesus	B979-16	Liver	Adult	2	170500265	170500267	1
rAAV	Rhesus	B979-16	Liver	Adult	2	173168167	173168169	1
rAAV	Rhesus	B979-16	Liver	Adult	2	182691894	182691896	1
rAAV	Rhesus	B979-16	Liver	Adult	2	189048944	189048946	1
rAAV	Rhesus	B979-16	Liver	Adult	2	193191910	193191912	1
rAAV	Rhesus	B979-16	Liver	Adult	2	30204592	30204594	1
rAAV	Rhesus	B979-16	Liver	Adult	2	32164430	32164432	1
rAAV	Rhesus	B979-16	Liver	Adult	2	37610613	37610615	1
rAAV	Rhesus	B979-16	Liver	Adult	2	39586208	39586210	1
rAAV	Rhesus	B979-16	Liver	Adult	2	41016509	41016511	1
rAAV	Rhesus	B979-16	Liver	Adult	2	41016543	41016545	1
rAAV	Rhesus	B979-16	Liver	Adult	2	41016545	41016547	1
rAAV	Rhesus	B979-16	Liver	Adult	2	51590457	51590459	1
rAAV	Rhesus	B979-16	Liver	Adult	2	55811932	55811934	1
rAAV	Rhesus	B979-16	Liver	Adult	2	81131064	81131066	1
rAAV	Rhesus	B979-16	Liver	Adult	2	88768144	88768146	1
rAAV	Rhesus	B979-16	Liver	Adult	2	9131729	9131731	1
rAAV	Rhesus	B979-16	Liver	Adult	2	91951500	91951502	1
rAAV	Rhesus	B979-16	Liver	Adult	2	91951797	91951799	1
rAAV	Rhesus	B979-16	Liver	Adult	2	91951808	91951810	1
rAAV	Rhesus	B979-16	Liver	Adult	20	1084207	1084209	1
rAAV	Rhesus	B979-16	Liver	Adult	20	26848452	26848454	1
rAAV	Rhesus	B979-16	Liver	Adult	20	2874825	2874827	1
rAAV	Rhesus	B979-16	Liver	Adult	20	29525584	29525586	1
rAAV	Rhesus	B979-16	Liver	Adult	20	29844391	29844393	1
rAAV	Rhesus	B979-16	Liver	Adult	20	33137702	33137704	1
rAAV	Rhesus	B979-16	Liver	Adult	20	36537186	36537188	1
rAAV	Rhesus	B979-16	Liver	Adult	20	41297457	41297459	1
rAAV	Rhesus	B979-16	Liver	Adult	20	43590721	43590723	1
rAAV	Rhesus	B979-16	Liver	Adult	20	47539890	47539892	1
rAAV	Rhesus	B979-16	Liver	Adult	20	48586389	48586391	1
rAAV	Rhesus	B979-16	Liver	Adult	20	55840939	55840941	1
rAAV	Rhesus	B979-16	Liver	Adult	20	56484721	56484723	1
rAAV	Rhesus	B979-16	Liver	Adult	20	56821188	56821190	1
rAAV	Rhesus	B979-16	Liver	Adult	20	57069009	57069011	1
rAAV	Rhesus	B979-16	Liver	Adult	20	61097080	61097082	1
rAAV	Rhesus	B979-16	Liver	Adult	20	6114847	6114849	1
rAAV	Rhesus	B979-16	Liver	Adult	20	67052207	67052209	1
rAAV	Rhesus	B979-16	Liver	Adult	20	67052208	67052210	1
rAAV	Rhesus	B979-16	Liver	Adult	20	67052210	67052212	1
rAAV	Rhesus	B979-16	Liver	Adult	20	73307986	73307988	1
rAAV	Rhesus	B979-16	Liver	Adult	3	100426569	100426571	1
rAAV	Rhesus	B979-16	Liver	Adult	3	12844119	12844121	1
rAAV	Rhesus	B979-16	Liver	Adult	3	128860521	128860523	1
rAAV	Rhesus	B979-16	Liver	Adult	3	128860526	128860528	1
rAAV	Rhesus	B979-16	Liver	Adult	3	128860527	128860529	1
rAAV	Rhesus	B979-16	Liver	Adult	3	149118546	149118548	1
rAAV	Rhesus	B979-16	Liver	Adult	3	149231130	149231132	1
rAAV	Rhesus	B979-16	Liver	Adult	3	156642710	156642712	1
rAAV	Rhesus	B979-16	Liver	Adult	3	164920415	164920417	1
rAAV	Rhesus	B979-16	Liver	Adult	3	183748654	183748656	1
rAAV	Rhesus	B979-16	Liver	Adult	3	24204806	24204808	1
rAAV	Rhesus	B979-16	Liver	Adult	3	24204808	24204810	1
rAAV	Rhesus	B979-16	Liver	Adult	3	38318157	38318159	1
rAAV	Rhesus	B979-16	Liver	Adult	3	41946797	41946799	1
rAAV	Rhesus	B979-16	Liver	Adult	3	5245766	5245768	1
rAAV	Rhesus	B979-16	Liver	Adult	3	57057712	57057714	1
rAAV	Rhesus	B979-16	Liver	Adult	3	57128594	57128596	1
rAAV	Rhesus	B979-16	Liver	Adult	3	67905229	67905231	1
rAAV	Rhesus	B979-16	Liver	Adult	3	84216448	84216450	1
rAAV	Rhesus	B979-16	Liver	Adult	3	88679457	88679459	1
rAAV	Rhesus	B979-16	Liver	Adult	4	126928623	126928625	1
rAAV	Rhesus	B979-16	Liver	Adult	4	127116110	127116112	1
rAAV	Rhesus	B979-16	Liver	Adult	4	133772456	133772458	1
rAAV	Rhesus	B979-16	Liver	Adult	4	133772457	133772459	1
rAAV	Rhesus	B979-16	Liver	Adult	4	14030011	14030013	1
rAAV	Rhesus	B979-16	Liver	Adult	4	143768308	143768310	1
rAAV	Rhesus	B979-16	Liver	Adult	4	157806389	157806391	1
rAAV	Rhesus	B979-16	Liver	Adult	4	157806451	157806453	1
rAAV	Rhesus	B979-16	Liver	Adult	4	157806461	157806463	1
rAAV	Rhesus	B979-16	Liver	Adult	4	16826227	16826229	1
rAAV	Rhesus	B979-16	Liver	Adult	4	26899056	26899058	1
rAAV	Rhesus	B979-16	Liver	Adult	4	33903757	33903759	1
rAAV	Rhesus	B979-16	Liver	Adult	4	51967072	51967074	1
rAAV	Rhesus	B979-16	Liver	Adult	4	53302731	53302733	1
rAAV	Rhesus	B979-16	Liver	Adult	4	61155384	61155386	1
rAAV	Rhesus	B979-16	Liver	Adult	4	61370248	61370250	1
rAAV	Rhesus	B979-16	Liver	Adult	4	63072239	63072241	1
rAAV	Rhesus	B979-16	Liver	Adult	4	64633058	64633060	1
rAAV	Rhesus	B979-16	Liver	Adult	4	6861708	6861710	1
rAAV	Rhesus	B979-16	Liver	Adult	4	98474693	98474695	1
rAAV	Rhesus	B979-16	Liver	Adult	4	99385563	99385565	1
rAAV	Rhesus	B979-16	Liver	Adult	4	99385575	99385577	1
rAAV	Rhesus	B979-16	Liver	Adult	5	106437815	106437817	1
rAAV	Rhesus	B979-16	Liver	Adult	5	106437816	106437818	1
rAAV	Rhesus	B979-16	Liver	Adult	5	142293616	142293618	1
rAAV	Rhesus	B979-16	Liver	Adult	5	158794616	158794618	1
rAAV	Rhesus	B979-16	Liver	Adult	5	179094818	179094820	1
rAAV	Rhesus	B979-16	Liver	Adult	5	179733566	179733568	1
rAAV	Rhesus	B979-16	Liver	Adult	5	180188453	180188455	1
rAAV	Rhesus	B979-16	Liver	Adult	5	181510659	181510661	1
rAAV	Rhesus	B979-16	Liver	Adult	5	186452823	186452825	1
rAAV	Rhesus	B979-16	Liver	Adult	5	21522244	21522246	1
rAAV	Rhesus	B979-16	Liver	Adult	5	27892082	27892084	1
rAAV	Rhesus	B979-16	Liver	Adult	5	28711529	28711531	1
rAAV	Rhesus	B979-16	Liver	Adult	5	31222308	31222310	1
rAAV	Rhesus	B979-16	Liver	Adult	5	38619176	38619178	1
rAAV	Rhesus	B979-16	Liver	Adult	5	43104702	43104704	1
rAAV	Rhesus	B979-16	Liver	Adult	5	45185300	45185302	1
rAAV	Rhesus	B979-16	Liver	Adult	5	5205272	5205274	1
rAAV	Rhesus	B979-16	Liver	Adult	5	60390596	60390598	1
rAAV	Rhesus	B979-16	Liver	Adult	5	60390597	60390599	1
rAAV	Rhesus	B979-16	Liver	Adult	5	61221222	61221224	1
rAAV	Rhesus	B979-16	Liver	Adult	5	61973361	61973363	1
rAAV	Rhesus	B979-16	Liver	Adult	5	71455533	71455535	1
rAAV	Rhesus	B979-16	Liver	Adult	5	90581787	90581789	1
rAAV	Rhesus	B979-16	Liver	Adult	6	10568217	10568219	1
rAAV	Rhesus	B979-16	Liver	Adult	6	111984590	111984592	1
rAAV	Rhesus	B979-16	Liver	Adult	6	125581161	125581163	1
rAAV	Rhesus	B979-16	Liver	Adult	6	136528515	136528517	1
rAAV	Rhesus	B979-16	Liver	Adult	6	137838892	137838894	1
rAAV	Rhesus	B979-16	Liver	Adult	6	138916234	138916236	1
rAAV	Rhesus	B979-16	Liver	Adult	6	139485110	139485112	1
rAAV	Rhesus	B979-16	Liver	Adult	6	148931988	148931990	1
rAAV	Rhesus	B979-16	Liver	Adult	6	154447649	154447651	1
rAAV	Rhesus	B979-16	Liver	Adult	6	156669285	156669287	1
rAAV	Rhesus	B979-16	Liver	Adult	6	157953314	157953316	1
rAAV	Rhesus	B979-16	Liver	Adult	6	169561580	169561582	1
rAAV	Rhesus	B979-16	Liver	Adult	6	169561582	169561584	1
rAAV	Rhesus	B979-16	Liver	Adult	6	169561585	169561587	1
rAAV	Rhesus	B979-16	Liver	Adult	6	169561591	169561593	1
rAAV	Rhesus	B979-16	Liver	Adult	6	169561592	169561594	1
rAAV	Rhesus	B979-16	Liver	Adult	6	169863215	169863217	1
rAAV	Rhesus	B979-16	Liver	Adult	6	17251250	17251252	1
rAAV	Rhesus	B979-16	Liver	Adult	6	177625425	177625427	1
rAAV	Rhesus	B979-16	Liver	Adult	6	3171796	3171798	1
rAAV	Rhesus	B979-16	Liver	Adult	6	32210461	32210463	1
rAAV	Rhesus	B979-16	Liver	Adult	6	32210483	32210485	1
rAAV	Rhesus	B979-16	Liver	Adult	6	64137215	64137217	1
rAAV	Rhesus	B979-16	Liver	Adult	6	9682291	9682293	1
rAAV	Rhesus	B979-16	Liver	Adult	7	114860669	114860671	1
rAAV	Rhesus	B979-16	Liver	Adult	7	115466841	115466843	1
rAAV	Rhesus	B979-16	Liver	Adult	7	117710746	117710748	1
rAAV	Rhesus	B979-16	Liver	Adult	7	126272553	126272555	1
rAAV	Rhesus	B979-16	Liver	Adult	7	129774266	129774268	1
rAAV	Rhesus	B979-16	Liver	Adult	7	137107834	137107836	1
rAAV	Rhesus	B979-16	Liver	Adult	7	139648643	139648645	1
rAAV	Rhesus	B979-16	Liver	Adult	7	139670134	139670136	1
rAAV	Rhesus	B979-16	Liver	Adult	7	154719726	154719728	1
rAAV	Rhesus	B979-16	Liver	Adult	7	158060062	158060064	1
rAAV	Rhesus	B979-16	Liver	Adult	7	158532180	158532182	1
rAAV	Rhesus	B979-16	Liver	Adult	7	162234112	162234114	1
rAAV	Rhesus	B979-16	Liver	Adult	7	28394767	28394769	1
rAAV	Rhesus	B979-16	Liver	Adult	7	28394770	28394772	1
rAAV	Rhesus	B979-16	Liver	Adult	7	28394774	28394776	1
rAAV	Rhesus	B979-16	Liver	Adult	7	31712666	31712668	1
rAAV	Rhesus	B979-16	Liver	Adult	7	42438244	42438246	1
rAAV	Rhesus	B979-16	Liver	Adult	7	43080882	43080884	1
rAAV	Rhesus	B979-16	Liver	Adult	7	45180184	45180186	1
rAAV	Rhesus	B979-16	Liver	Adult	7	46063825	46063827	1
rAAV	Rhesus	B979-16	Liver	Adult	7	57508981	57508983	1
rAAV	Rhesus	B979-16	Liver	Adult	7	71862803	71862805	1
rAAV	Rhesus	B979-16	Liver	Adult	7	84797819	84797821	1
rAAV	Rhesus	B979-16	Liver	Adult	7	84797825	84797827	1
rAAV	Rhesus	B979-16	Liver	Adult	7	84797885	84797887	1
rAAV	Rhesus	B979-16	Liver	Adult	7	84797892	84797894	1
rAAV	Rhesus	B979-16	Liver	Adult	7	91262380	91262382	1
rAAV	Rhesus	B979-16	Liver	Adult	7	91595326	91595328	1
rAAV	Rhesus	B979-16	Liver	Adult	7	96539236	96539238	1
rAAV	Rhesus	B979-16	Liver	Adult	8	103271849	103271851	1
rAAV	Rhesus	B979-16	Liver	Adult	8	103271850	103271852	1
rAAV	Rhesus	B979-16	Liver	Adult	8	110027327	110027329	1
rAAV	Rhesus	B979-16	Liver	Adult	8	144082261	144082263	1
rAAV	Rhesus	B979-16	Liver	Adult	8	144417679	144417681	1
rAAV	Rhesus	B979-16	Liver	Adult	8	17876275	17876277	1
rAAV	Rhesus	B979-16	Liver	Adult	8	30972394	30972396	1
rAAV	Rhesus	B979-16	Liver	Adult	8	33718826	33718828	1
rAAV	Rhesus	B979-16	Liver	Adult	8	42360700	42360702	1
rAAV	Rhesus	B979-16	Liver	Adult	8	78756208	78756210	1
rAAV	Rhesus	B979-16	Liver	Adult	8	78756222	78756224	1
rAAV	Rhesus	B979-16	Liver	Adult	8	81789785	81789787	1
rAAV	Rhesus	B979-16	Liver	Adult	8	97332366	97332368	1
rAAV	Rhesus	B979-16	Liver	Adult	9	100825640	100825642	1
rAAV	Rhesus	B979-16	Liver	Adult	9	100825641	100825643	1
rAAV	Rhesus	B979-16	Liver	Adult	9	100825644	100825646	1
rAAV	Rhesus	B979-16	Liver	Adult	9	100825650	100825652	1
rAAV	Rhesus	B979-16	Liver	Adult	9	115332836	115332838	1
rAAV	Rhesus	B979-16	Liver	Adult	9	13736499	13736501	1
rAAV	Rhesus	B979-16	Liver	Adult	9	13736505	13736507	1
rAAV	Rhesus	B979-16	Liver	Adult	9	14446575	14446577	1
rAAV	Rhesus	B979-16	Liver	Adult	9	21119134	21119136	1
rAAV	Rhesus	B979-16	Liver	Adult	9	3488861	3488863	1
rAAV	Rhesus	B979-16	Liver	Adult	9	50730169	50730171	1
rAAV	Rhesus	B979-16	Liver	Adult	9	53753344	53753346	1
rAAV	Rhesus	B979-16	Liver	Adult	9	5983756	5983758	1
rAAV	Rhesus	B979-16	Liver	Adult	9	59986310	59986312	1
rAAV	Rhesus	B979-16	Liver	Adult	9	75828517	75828519	1
rAAV	Rhesus	B979-16	Liver	Adult	9	9040113	9040115	1
rAAV	Rhesus	B979-16	Liver	Adult	X	100996868	100996870	1
rAAV	Rhesus	B979-16	Liver	Adult	X	101239842	101239844	1
rAAV	Rhesus	B979-16	Liver	Adult	X	101239844	101239846	1
rAAV	Rhesus	B979-16	Liver	Adult	X	104843322	104843324	1
rAAV	Rhesus	B979-16	Liver	Adult	X	114977499	114977501	1
rAAV	Rhesus	B979-16	Liver	Adult	X	20178778	20178780	1
rAAV	Rhesus	B979-16	Liver	Adult	X	31429715	31429717	1
rAAV	Rhesus	B979-16	Liver	Adult	X	52969618	52969620	1
rAAV	Rhesus	B979-16	Liver	Adult	X	60323305	60323307	1
rAAV	Rhesus	B979-4	Liver	Adult	4	19603296	19603298	6
rAAV	Rhesus	B979-4	Liver	Adult	8	95583975	95583977	6
rAAV	Rhesus	B979-4	Liver	Adult	11	102643954	102643956	5
rAAV	Rhesus	B979-4	Liver	Adult	16	48565656	48565658	5
rAAV	Rhesus	B979-4	Liver	Adult	20	15987867	15987869	5
rAAV	Rhesus	B979-4	Liver	Adult	7	53522044	53522046	5
rAAV	Rhesus	B979-4	Liver	Adult	7	95690335	95690337	5
rAAV	Rhesus	B979-4	Liver	Adult	8	57768787	57768789	5
rAAV	Rhesus	B979-4	Liver	Adult	1	186729908	186729910	4
rAAV	Rhesus	B979-4	Liver	Adult	12	102760349	102760351	4
rAAV	Rhesus	B979-4	Liver	Adult	13	61740709	61740711	4
rAAV	Rhesus	B979-4	Liver	Adult	2	35975868	35975870	4
rAAV	Rhesus	B979-4	Liver	Adult	20	73638754	73638756	4
rAAV	Rhesus	B979-4	Liver	Adult	3	160665719	160665721	4
rAAV	Rhesus	B979-4	Liver	Adult	3	8031299	8031301	4
rAAV	Rhesus	B979-4	Liver	Adult	4	125250956	125250958	4
rAAV	Rhesus	B979-4	Liver	Adult	4	136235670	136235672	4
rAAV	Rhesus	B979-4	Liver	Adult	5	115363621	115363623	4
rAAV	Rhesus	B979-4	Liver	Adult	6	149108196	149108198	4
rAAV	Rhesus	B979-4	Liver	Adult	8	37760565	37760567	4
rAAV	Rhesus	B979-4	Liver	Adult	1	139971977	139971979	3
rAAV	Rhesus	B979-4	Liver	Adult	10	60244724	60244726	3
rAAV	Rhesus	B979-4	Liver	Adult	10	73151480	73151482	3
rAAV	Rhesus	B979-4	Liver	Adult	11	122080787	122080789	3
rAAV	Rhesus	B979-4	Liver	Adult	12	2638345	2638347	3
rAAV	Rhesus	B979-4	Liver	Adult	12	86270366	86270368	3
rAAV	Rhesus	B979-4	Liver	Adult	13	34628451	34628453	3
rAAV	Rhesus	B979-4	Liver	Adult	14	101730043	101730045	3
rAAV	Rhesus	B979-4	Liver	Adult	14	89493471	89493473	3
rAAV	Rhesus	B979-4	Liver	Adult	14	9075945	9075947	3
rAAV	Rhesus	B979-4	Liver	Adult	15	4909929	4909931	3
rAAV	Rhesus	B979-4	Liver	Adult	17	66879442	66879444	3
rAAV	Rhesus	B979-4	Liver	Adult	20	24082614	24082616	3
rAAV	Rhesus	B979-4	Liver	Adult	20	27448629	27448631	3
rAAV	Rhesus	B979-4	Liver	Adult	4	162831963	162831965	3
rAAV	Rhesus	B979-4	Liver	Adult	5	115804521	115804523	3
rAAV	Rhesus	B979-4	Liver	Adult	5	143411286	143411288	3
rAAV	Rhesus	B979-4	Liver	Adult	5	174818772	174818774	3
rAAV	Rhesus	B979-4	Liver	Adult	5	40039327	40039329	3
rAAV	Rhesus	B979-4	Liver	Adult	6	136367990	136367992	3
rAAV	Rhesus	B979-4	Liver	Adult	6	28360259	28360261	3
rAAV	Rhesus	B979-4	Liver	Adult	7	68564255	68564257	3
rAAV	Rhesus	B979-4	Liver	Adult	8	108708147	108708149	3
rAAV	Rhesus	B979-4	Liver	Adult	X	40919178	40919180	3
rAAV	Rhesus	B979-4	Liver	Adult	1	202215643	202215645	2
rAAV	Rhesus	B979-4	Liver	Adult	1	54157792	54157794	2
rAAV	Rhesus	B979-4	Liver	Adult	10	89721304	89721306	2
rAAV	Rhesus	B979-4	Liver	Adult	10	96983124	96983126	2
rAAV	Rhesus	B979-4	Liver	Adult	11	24967601	24967603	2
rAAV	Rhesus	B979-4	Liver	Adult	11	35693291	35693293	2
rAAV	Rhesus	B979-4	Liver	Adult	11	64458819	64458821	2
rAAV	Rhesus	B979-4	Liver	Adult	12	102733461	102733463	2
rAAV	Rhesus	B979-4	Liver	Adult	12	19041401	19041403	2
rAAV	Rhesus	B979-4	Liver	Adult	12	63846228	63846230	2
rAAV	Rhesus	B979-4	Liver	Adult	12	97936310	97936312	2
rAAV	Rhesus	B979-4	Liver	Adult	13	83429667	83429669	2
rAAV	Rhesus	B979-4	Liver	Adult	14	105169403	105169405	2
rAAV	Rhesus	B979-4	Liver	Adult	14	126546306	126546308	2
rAAV	Rhesus	B979-4	Liver	Adult	14	59198058	59198060	2
rAAV	Rhesus	B979-4	Liver	Adult	15	105402548	105402550	2
rAAV	Rhesus	B979-4	Liver	Adult	15	111159676	111159678	2
rAAV	Rhesus	B979-4	Liver	Adult	15	58188776	58188778	2
rAAV	Rhesus	B979-4	Liver	Adult	15	76346443	76346445	2
rAAV	Rhesus	B979-4	Liver	Adult	15	8906025	8906027	2
rAAV	Rhesus	B979-4	Liver	Adult	16	14589889	14589891	2
rAAV	Rhesus	B979-4	Liver	Adult	16	35913868	35913870	2
rAAV	Rhesus	B979-4	Liver	Adult	16	45409637	45409639	2
rAAV	Rhesus	B979-4	Liver	Adult	16	72469060	72469062	2
rAAV	Rhesus	B979-4	Liver	Adult	17	15806719	15806721	2
rAAV	Rhesus	B979-4	Liver	Adult	17	25756797	25756799	2
rAAV	Rhesus	B979-4	Liver	Adult	17	412780	412782	2
rAAV	Rhesus	B979-4	Liver	Adult	17	93939804	93939806	2
rAAV	Rhesus	B979-4	Liver	Adult	18	67196463	67196465	2
rAAV	Rhesus	B979-4	Liver	Adult	2	181176830	181176832	2
rAAV	Rhesus	B979-4	Liver	Adult	2	3814154	3814156	2
rAAV	Rhesus	B979-4	Liver	Adult	20	18309900	18309902	2
rAAV	Rhesus	B979-4	Liver	Adult	3	51308073	51308075	2
rAAV	Rhesus	B979-4	Liver	Adult	3	58958217	58958219	2
rAAV	Rhesus	B979-4	Liver	Adult	4	26845961	26845963	2
rAAV	Rhesus	B979-4	Liver	Adult	4	43340126	43340128	2
rAAV	Rhesus	B979-4	Liver	Adult	5	11109496	11109498	2
rAAV	Rhesus	B979-4	Liver	Adult	5	141266861	141266863	2
rAAV	Rhesus	B979-4	Liver	Adult	5	144919957	144919959	2
rAAV	Rhesus	B979-4	Liver	Adult	5	149847308	149847310	2
rAAV	Rhesus	B979-4	Liver	Adult	5	167604333	167604335	2
rAAV	Rhesus	B979-4	Liver	Adult	5	8195023	8195025	2
rAAV	Rhesus	B979-4	Liver	Adult	6	147781076	147781078	2
rAAV	Rhesus	B979-4	Liver	Adult	6	2066283	2066285	2
rAAV	Rhesus	B979-4	Liver	Adult	7	116307620	116307622	2
rAAV	Rhesus	B979-4	Liver	Adult	7	166020249	166020251	2
rAAV	Rhesus	B979-4	Liver	Adult	7	23443696	23443698	2
rAAV	Rhesus	B979-4	Liver	Adult	7	53368311	53368313	2
rAAV	Rhesus	B979-4	Liver	Adult	8	69227760	69227762	2
rAAV	Rhesus	B979-4	Liver	Adult	9	20380647	20380649	2
rAAV	Rhesus	B979-4	Liver	Adult	9	51637666	51637668	2
rAAV	Rhesus	B979-4	Liver	Adult	1	109974432	109974434	1
rAAV	Rhesus	B979-4	Liver	Adult	1	117886254	117886256	1
rAAV	Rhesus	B979-4	Liver	Adult	1	120358956	120358958	1
rAAV	Rhesus	B979-4	Liver	Adult	1	12317283	12317285	1
rAAV	Rhesus	B979-4	Liver	Adult	1	12317284	12317286	1
rAAV	Rhesus	B979-4	Liver	Adult	1	12999578	12999580	1
rAAV	Rhesus	B979-4	Liver	Adult	1	136128643	136128645	1
rAAV	Rhesus	B979-4	Liver	Adult	1	139612777	139612779	1
rAAV	Rhesus	B979-4	Liver	Adult	1	149726326	149726328	1
rAAV	Rhesus	B979-4	Liver	Adult	1	155682081	155682083	1
rAAV	Rhesus	B979-4	Liver	Adult	1	162542085	162542087	1
rAAV	Rhesus	B979-4	Liver	Adult	1	163257311	163257313	1
rAAV	Rhesus	B979-4	Liver	Adult	1	170141365	170141367	1
rAAV	Rhesus	B979-4	Liver	Adult	1	179690442	179690444	1
rAAV	Rhesus	B979-4	Liver	Adult	1	189182812	189182814	1
rAAV	Rhesus	B979-4	Liver	Adult	1	189182813	189182815	1
rAAV	Rhesus	B979-4	Liver	Adult	1	191016570	191016572	1
rAAV	Rhesus	B979-4	Liver	Adult	1	202022711	202022713	1
rAAV	Rhesus	B979-4	Liver	Adult	1	202215638	202215640	1
rAAV	Rhesus	B979-4	Liver	Adult	1	202215641	202215643	1
rAAV	Rhesus	B979-4	Liver	Adult	1	20306999	20307001	1
rAAV	Rhesus	B979-4	Liver	Adult	1	203287852	203287854	1
rAAV	Rhesus	B979-4	Liver	Adult	1	223201606	223201608	1
rAAV	Rhesus	B979-4	Liver	Adult	1	3442741	3442743	1
rAAV	Rhesus	B979-4	Liver	Adult	1	54269270	54269272	1
rAAV	Rhesus	B979-4	Liver	Adult	1	73690711	73690713	1
rAAV	Rhesus	B979-4	Liver	Adult	1	86100861	86100863	1
rAAV	Rhesus	B979-4	Liver	Adult	1	91026000	91026002	1
rAAV	Rhesus	B979-4	Liver	Adult	1	91026006	91026008	1
rAAV	Rhesus	B979-4	Liver	Adult	1	93928684	93928686	1
rAAV	Rhesus	B979-4	Liver	Adult	10	10117651	10117653	1
rAAV	Rhesus	B979-4	Liver	Adult	10	30922199	30922201	1
rAAV	Rhesus	B979-4	Liver	Adult	10	32795603	32795605	1
rAAV	Rhesus	B979-4	Liver	Adult	10	34811038	34811040	1
rAAV	Rhesus	B979-4	Liver	Adult	10	34811039	34811041	1
rAAV	Rhesus	B979-4	Liver	Adult	10	4258838	4258840	1
rAAV	Rhesus	B979-4	Liver	Adult	10	4258839	4258841	1
rAAV	Rhesus	B979-4	Liver	Adult	10	48488108	48488110	1
rAAV	Rhesus	B979-4	Liver	Adult	10	48488186	48488188	1
rAAV	Rhesus	B979-4	Liver	Adult	10	55896128	55896130	1
rAAV	Rhesus	B979-4	Liver	Adult	10	5985365	5985367	1
rAAV	Rhesus	B979-4	Liver	Adult	10	60903064	60903066	1
rAAV	Rhesus	B979-4	Liver	Adult	10	6648177	6648179	1
rAAV	Rhesus	B979-4	Liver	Adult	10	89721302	89721304	1
rAAV	Rhesus	B979-4	Liver	Adult	10	9082184	9082186	1
rAAV	Rhesus	B979-4	Liver	Adult	10	9082191	9082193	1
rAAV	Rhesus	B979-4	Liver	Adult	10	9082208	9082210	1
rAAV	Rhesus	B979-4	Liver	Adult	10	92265004	92265006	1
rAAV	Rhesus	B979-4	Liver	Adult	10	92265008	92265010	1
rAAV	Rhesus	B979-4	Liver	Adult	10	96052942	96052944	1
rAAV	Rhesus	B979-4	Liver	Adult	10	96983126	96983128	1
rAAV	Rhesus	B979-4	Liver	Adult	11	102216892	102216894	1
rAAV	Rhesus	B979-4	Liver	Adult	11	110629465	110629467	1
rAAV	Rhesus	B979-4	Liver	Adult	11	111102738	111102740	1
rAAV	Rhesus	B979-4	Liver	Adult	11	119447385	119447387	1
rAAV	Rhesus	B979-4	Liver	Adult	11	119782772	119782774	1
rAAV	Rhesus	B979-4	Liver	Adult	11	122080785	122080787	1
rAAV	Rhesus	B979-4	Liver	Adult	11	122080788	122080790	1
rAAV	Rhesus	B979-4	Liver	Adult	11	19585092	19585094	1
rAAV	Rhesus	B979-4	Liver	Adult	11	28686666	28686668	1
rAAV	Rhesus	B979-4	Liver	Adult	11	44010117	44010119	1
rAAV	Rhesus	B979-4	Liver	Adult	11	56335409	56335411	1
rAAV	Rhesus	B979-4	Liver	Adult	11	64458818	64458820	1
rAAV	Rhesus	B979-4	Liver	Adult	11	66105618	66105620	1
rAAV	Rhesus	B979-4	Liver	Adult	11	80008348	80008350	1
rAAV	Rhesus	B979-4	Liver	Adult	11	80326017	80326019	1
rAAV	Rhesus	B979-4	Liver	Adult	11	87534791	87534793	1
rAAV	Rhesus	B979-4	Liver	Adult	12	102733462	102733464	1
rAAV	Rhesus	B979-4	Liver	Adult	12	102733464	102733466	1
rAAV	Rhesus	B979-4	Liver	Adult	12	111335646	111335648	1
rAAV	Rhesus	B979-4	Liver	Adult	12	114918444	114918446	1
rAAV	Rhesus	B979-4	Liver	Adult	12	114918445	114918447	1
rAAV	Rhesus	B979-4	Liver	Adult	12	120672653	120672655	1
rAAV	Rhesus	B979-4	Liver	Adult	12	121176717	121176719	1
rAAV	Rhesus	B979-4	Liver	Adult	12	128316208	128316210	1
rAAV	Rhesus	B979-4	Liver	Adult	12	129118521	129118523	1
rAAV	Rhesus	B979-4	Liver	Adult	12	129118523	129118525	1
rAAV	Rhesus	B979-4	Liver	Adult	12	129307490	129307492	1
rAAV	Rhesus	B979-4	Liver	Adult	12	13423184	13423186	1
rAAV	Rhesus	B979-4	Liver	Adult	12	2638340	2638342	1
rAAV	Rhesus	B979-4	Liver	Adult	12	2643269	2643271	1
rAAV	Rhesus	B979-4	Liver	Adult	12	42773576	42773578	1
rAAV	Rhesus	B979-4	Liver	Adult	12	43503441	43503443	1
rAAV	Rhesus	B979-4	Liver	Adult	12	43503443	43503445	1
rAAV	Rhesus	B979-4	Liver	Adult	12	49097109	49097111	1
rAAV	Rhesus	B979-4	Liver	Adult	12	59951952	59951954	1
rAAV	Rhesus	B979-4	Liver	Adult	12	59951953	59951955	1
rAAV	Rhesus	B979-4	Liver	Adult	12	59951956	59951958	1
rAAV	Rhesus	B979-4	Liver	Adult	12	63846230	63846232	1
rAAV	Rhesus	B979-4	Liver	Adult	12	72084369	72084371	1
rAAV	Rhesus	B979-4	Liver	Adult	12	79382159	79382161	1
rAAV	Rhesus	B979-4	Liver	Adult	12	79382160	79382162	1
rAAV	Rhesus	B979-4	Liver	Adult	12	8374781	8374783	1
rAAV	Rhesus	B979-4	Liver	Adult	13	105382976	105382978	1
rAAV	Rhesus	B979-4	Liver	Adult	13	106067353	106067355	1
rAAV	Rhesus	B979-4	Liver	Adult	13	106067354	106067356	1
rAAV	Rhesus	B979-4	Liver	Adult	13	106067378	106067380	1
rAAV	Rhesus	B979-4	Liver	Adult	13	106067382	106067384	1
rAAV	Rhesus	B979-4	Liver	Adult	13	106067426	106067428	1
rAAV	Rhesus	B979-4	Liver	Adult	13	15275739	15275741	1
rAAV	Rhesus	B979-4	Liver	Adult	13	2327551	2327553	1
rAAV	Rhesus	B979-4	Liver	Adult	13	28505681	28505683	1
rAAV	Rhesus	B979-4	Liver	Adult	13	28505683	28505685	1
rAAV	Rhesus	B979-4	Liver	Adult	13	28505684	28505686	1
rAAV	Rhesus	B979-4	Liver	Adult	13	28505685	28505687	1
rAAV	Rhesus	B979-4	Liver	Adult	13	29811896	29811898	1
rAAV	Rhesus	B979-4	Liver	Adult	13	34628445	34628447	1
rAAV	Rhesus	B979-4	Liver	Adult	13	34628448	34628450	1
rAAV	Rhesus	B979-4	Liver	Adult	13	45033130	45033132	1
rAAV	Rhesus	B979-4	Liver	Adult	13	45884145	45884147	1
rAAV	Rhesus	B979-4	Liver	Adult	13	45884147	45884149	1
rAAV	Rhesus	B979-4	Liver	Adult	13	45884149	45884151	1
rAAV	Rhesus	B979-4	Liver	Adult	13	47823442	47823444	1
rAAV	Rhesus	B979-4	Liver	Adult	13	48139990	48139992	1
rAAV	Rhesus	B979-4	Liver	Adult	13	48212036	48212038	1
rAAV	Rhesus	B979-4	Liver	Adult	13	80686546	80686548	1
rAAV	Rhesus	B979-4	Liver	Adult	13	9067460	9067462	1
rAAV	Rhesus	B979-4	Liver	Adult	13	94798215	94798217	1
rAAV	Rhesus	B979-4	Liver	Adult	13	97377902	97377904	1
rAAV	Rhesus	B979-4	Liver	Adult	13	97409606	97409608	1
rAAV	Rhesus	B979-4	Liver	Adult	13	98326335	98326337	1
rAAV	Rhesus	B979-4	Liver	Adult	14	105169401	105169403	1
rAAV	Rhesus	B979-4	Liver	Adult	14	113174697	113174699	1
rAAV	Rhesus	B979-4	Liver	Adult	14	116559527	116559529	1
rAAV	Rhesus	B979-4	Liver	Adult	14	117446743	117446745	1
rAAV	Rhesus	B979-4	Liver	Adult	14	125289930	125289932	1
rAAV	Rhesus	B979-4	Liver	Adult	14	1581912	1581914	1
rAAV	Rhesus	B979-4	Liver	Adult	14	21174159	21174161	1
rAAV	Rhesus	B979-4	Liver	Adult	14	2260377	2260379	1
rAAV	Rhesus	B979-4	Liver	Adult	14	23589195	23589197	1
rAAV	Rhesus	B979-4	Liver	Adult	14	4514340	4514342	1
rAAV	Rhesus	B979-4	Liver	Adult	14	5533650	5533652	1
rAAV	Rhesus	B979-4	Liver	Adult	14	55979701	55979703	1
rAAV	Rhesus	B979-4	Liver	Adult	14	57765942	57765944	1
rAAV	Rhesus	B979-4	Liver	Adult	14	7952737	7952739	1
rAAV	Rhesus	B979-4	Liver	Adult	14	8512709	8512711	1
rAAV	Rhesus	B979-4	Liver	Adult	14	85284760	85284762	1
rAAV	Rhesus	B979-4	Liver	Adult	15	10165383	10165385	1
rAAV	Rhesus	B979-4	Liver	Adult	15	105156761	105156763	1
rAAV	Rhesus	B979-4	Liver	Adult	15	106571400	106571402	1
rAAV	Rhesus	B979-4	Liver	Adult	15	111159693	111159695	1
rAAV	Rhesus	B979-4	Liver	Adult	15	44070473	44070475	1
rAAV	Rhesus	B979-4	Liver	Adult	15	45517772	45517774	1
rAAV	Rhesus	B979-4	Liver	Adult	15	47962961	47962963	1
rAAV	Rhesus	B979-4	Liver	Adult	15	4909921	4909923	1
rAAV	Rhesus	B979-4	Liver	Adult	15	4909923	4909925	1
rAAV	Rhesus	B979-4	Liver	Adult	15	4909925	4909927	1
rAAV	Rhesus	B979-4	Liver	Adult	15	58188774	58188776	1
rAAV	Rhesus	B979-4	Liver	Adult	15	62530102	62530104	1
rAAV	Rhesus	B979-4	Liver	Adult	15	62530105	62530107	1
rAAV	Rhesus	B979-4	Liver	Adult	15	76346439	76346441	1
rAAV	Rhesus	B979-4	Liver	Adult	15	7642290	7642292	1
rAAV	Rhesus	B979-4	Liver	Adult	15	89840039	89840041	1
rAAV	Rhesus	B979-4	Liver	Adult	15	97927432	97927434	1
rAAV	Rhesus	B979-4	Liver	Adult	16	11871200	11871202	1
rAAV	Rhesus	B979-4	Liver	Adult	16	1306155	1306157	1
rAAV	Rhesus	B979-4	Liver	Adult	16	15411149	15411151	1
rAAV	Rhesus	B979-4	Liver	Adult	16	18015022	18015024	1
rAAV	Rhesus	B979-4	Liver	Adult	16	31037150	31037152	1
rAAV	Rhesus	B979-4	Liver	Adult	16	35913865	35913867	1
rAAV	Rhesus	B979-4	Liver	Adult	16	48565654	48565656	1
rAAV	Rhesus	B979-4	Liver	Adult	16	70018291	70018293	1
rAAV	Rhesus	B979-4	Liver	Adult	16	70018308	70018310	1
rAAV	Rhesus	B979-4	Liver	Adult	16	71067549	71067551	1
rAAV	Rhesus	B979-4	Liver	Adult	16	75801676	75801678	1
rAAV	Rhesus	B979-4	Liver	Adult	16	7642015	7642017	1
rAAV	Rhesus	B979-4	Liver	Adult	16	77637952	77637954	1
rAAV	Rhesus	B979-4	Liver	Adult	17	15806716	15806718	1
rAAV	Rhesus	B979-4	Liver	Adult	17	19452903	19452905	1
rAAV	Rhesus	B979-4	Liver	Adult	17	26500982	26500984	1
rAAV	Rhesus	B979-4	Liver	Adult	17	52187421	52187423	1
rAAV	Rhesus	B979-4	Liver	Adult	17	55375513	55375515	1
rAAV	Rhesus	B979-4	Liver	Adult	17	82433866	82433868	1
rAAV	Rhesus	B979-4	Liver	Adult	17	85186159	85186161	1
rAAV	Rhesus	B979-4	Liver	Adult	17	86380119	86380121	1
rAAV	Rhesus	B979-4	Liver	Adult	18	31818659	31818661	1
rAAV	Rhesus	B979-4	Liver	Adult	18	33174782	33174784	1
rAAV	Rhesus	B979-4	Liver	Adult	18	33768353	33768355	1
rAAV	Rhesus	B979-4	Liver	Adult	18	50943657	50943659	1
rAAV	Rhesus	B979-4	Liver	Adult	18	54477405	54477407	1
rAAV	Rhesus	B979-4	Liver	Adult	18	57252924	57252926	1
rAAV	Rhesus	B979-4	Liver	Adult	18	57766364	57766366	1
rAAV	Rhesus	B979-4	Liver	Adult	18	57766366	57766368	1
rAAV	Rhesus	B979-4	Liver	Adult	18	57766379	57766381	1
rAAV	Rhesus	B979-4	Liver	Adult	18	72233968	72233970	1
rAAV	Rhesus	B979-4	Liver	Adult	18	8841924	8841926	1
rAAV	Rhesus	B979-4	Liver	Adult	19	11123761	11123763	1
rAAV	Rhesus	B979-4	Liver	Adult	19	12956530	12956532	1
rAAV	Rhesus	B979-4	Liver	Adult	19	38353114	38353116	1
rAAV	Rhesus	B979-4	Liver	Adult	19	47596035	47596037	1
rAAV	Rhesus	B979-4	Liver	Adult	19	48468503	48468505	1
rAAV	Rhesus	B979-4	Liver	Adult	19	48618372	48618374	1
rAAV	Rhesus	B979-4	Liver	Adult	19	51444645	51444647	1
rAAV	Rhesus	B979-4	Liver	Adult	19	55259224	55259226	1
rAAV	Rhesus	B979-4	Liver	Adult	19	6632229	6632231	1
rAAV	Rhesus	B979-4	Liver	Adult	19	7589520	7589522	1
rAAV	Rhesus	B979-4	Liver	Adult	19	8400122	8400124	1
rAAV	Rhesus	B979-4	Liver	Adult	19	9342545	9342547	1
rAAV	Rhesus	B979-4	Liver	Adult	19	9914135	9914137	1
rAAV	Rhesus	B979-4	Liver	Adult	2	101969943	101969945	1
rAAV	Rhesus	B979-4	Liver	Adult	2	109024017	109024019	1
rAAV	Rhesus	B979-4	Liver	Adult	2	110341352	110341354	1
rAAV	Rhesus	B979-4	Liver	Adult	2	113279417	113279419	1
rAAV	Rhesus	B979-4	Liver	Adult	2	114588164	114588166	1
rAAV	Rhesus	B979-4	Liver	Adult	2	117513957	117513959	1
rAAV	Rhesus	B979-4	Liver	Adult	2	121925398	121925400	1
rAAV	Rhesus	B979-4	Liver	Adult	2	141404724	141404726	1
rAAV	Rhesus	B979-4	Liver	Adult	2	14921443	14921445	1
rAAV	Rhesus	B979-4	Liver	Adult	2	152988731	152988733	1
rAAV	Rhesus	B979-4	Liver	Adult	2	154594543	154594545	1
rAAV	Rhesus	B979-4	Liver	Adult	2	175852411	175852413	1
rAAV	Rhesus	B979-4	Liver	Adult	2	18388812	18388814	1
rAAV	Rhesus	B979-4	Liver	Adult	2	185194517	185194519	1
rAAV	Rhesus	B979-4	Liver	Adult	2	189257533	189257535	1
rAAV	Rhesus	B979-4	Liver	Adult	2	189257534	189257536	1
rAAV	Rhesus	B979-4	Liver	Adult	2	21356652	21356654	1
rAAV	Rhesus	B979-4	Liver	Adult	2	21356654	21356656	1
rAAV	Rhesus	B979-4	Liver	Adult	2	21356655	21356657	1
rAAV	Rhesus	B979-4	Liver	Adult	2	39586308	39586310	1
rAAV	Rhesus	B979-4	Liver	Adult	2	41477139	41477141	1
rAAV	Rhesus	B979-4	Liver	Adult	2	50514299	50514301	1
rAAV	Rhesus	B979-4	Liver	Adult	2	57552497	57552499	1
rAAV	Rhesus	B979-4	Liver	Adult	2	6075018	6075020	1
rAAV	Rhesus	B979-4	Liver	Adult	2	64146776	64146778	1
rAAV	Rhesus	B979-4	Liver	Adult	2	75879382	75879384	1
rAAV	Rhesus	B979-4	Liver	Adult	2	78637144	78637146	1
rAAV	Rhesus	B979-4	Liver	Adult	2	86046611	86046613	1
rAAV	Rhesus	B979-4	Liver	Adult	2	97653173	97653175	1
rAAV	Rhesus	B979-4	Liver	Adult	2	98555953	98555955	1
rAAV	Rhesus	B979-4	Liver	Adult	20	24082611	24082613	1
rAAV	Rhesus	B979-4	Liver	Adult	20	27448627	27448629	1
rAAV	Rhesus	B979-4	Liver	Adult	20	41181945	41181947	1
rAAV	Rhesus	B979-4	Liver	Adult	20	5358716	5358718	1
rAAV	Rhesus	B979-4	Liver	Adult	20	54811526	54811528	1
rAAV	Rhesus	B979-4	Liver	Adult	20	54811534	54811536	1
rAAV	Rhesus	B979-4	Liver	Adult	20	60805927	60805929	1
rAAV	Rhesus	B979-4	Liver	Adult	20	73638753	73638755	1
rAAV	Rhesus	B979-4	Liver	Adult	20	73638756	73638758	1
rAAV	Rhesus	B979-4	Liver	Adult	20	75161058	75161060	1
rAAV	Rhesus	B979-4	Liver	Adult	20	9337600	9337602	1
rAAV	Rhesus	B979-4	Liver	Adult	20	9337602	9337604	1
rAAV	Rhesus	B979-4	Liver	Adult	3	126205424	126205426	1
rAAV	Rhesus	B979-4	Liver	Adult	3	126205427	126205429	1
rAAV	Rhesus	B979-4	Liver	Adult	3	12951443	12951445	1
rAAV	Rhesus	B979-4	Liver	Adult	3	129654578	129654580	1
rAAV	Rhesus	B979-4	Liver	Adult	3	134568399	134568401	1
rAAV	Rhesus	B979-4	Liver	Adult	3	137005537	137005539	1
rAAV	Rhesus	B979-4	Liver	Adult	3	145838572	145838574	1
rAAV	Rhesus	B979-4	Liver	Adult	3	159011544	159011546	1
rAAV	Rhesus	B979-4	Liver	Adult	3	166756444	166756446	1
rAAV	Rhesus	B979-4	Liver	Adult	3	176133043	176133045	1
rAAV	Rhesus	B979-4	Liver	Adult	3	183748697	183748699	1
rAAV	Rhesus	B979-4	Liver	Adult	3	30801059	30801061	1
rAAV	Rhesus	B979-4	Liver	Adult	3	38256126	38256128	1
rAAV	Rhesus	B979-4	Liver	Adult	3	45886442	45886444	1
rAAV	Rhesus	B979-4	Liver	Adult	3	46094155	46094157	1
rAAV	Rhesus	B979-4	Liver	Adult	3	51308071	51308073	1
rAAV	Rhesus	B979-4	Liver	Adult	3	51308076	51308078	1
rAAV	Rhesus	B979-4	Liver	Adult	3	55775636	55775638	1
rAAV	Rhesus	B979-4	Liver	Adult	3	70519297	70519299	1
rAAV	Rhesus	B979-4	Liver	Adult	3	70939794	70939796	1
rAAV	Rhesus	B979-4	Liver	Adult	3	76474472	76474474	1
rAAV	Rhesus	B979-4	Liver	Adult	3	80958604	80958606	1
rAAV	Rhesus	B979-4	Liver	Adult	3	8317011	8317013	1
rAAV	Rhesus	B979-4	Liver	Adult	4	117107294	117107296	1
rAAV	Rhesus	B979-4	Liver	Adult	4	125250958	125250960	1
rAAV	Rhesus	B979-4	Liver	Adult	4	125392289	125392291	1
rAAV	Rhesus	B979-4	Liver	Adult	4	125392292	125392294	1
rAAV	Rhesus	B979-4	Liver	Adult	4	136235668	136235670	1
rAAV	Rhesus	B979-4	Liver	Adult	4	153842011	153842013	1
rAAV	Rhesus	B979-4	Liver	Adult	4	162187017	162187019	1
rAAV	Rhesus	B979-4	Liver	Adult	4	169759748	169759750	1
rAAV	Rhesus	B979-4	Liver	Adult	4	17779546	17779548	1
rAAV	Rhesus	B979-4	Liver	Adult	4	40576474	40576476	1
rAAV	Rhesus	B979-4	Liver	Adult	4	40576475	40576477	1
rAAV	Rhesus	B979-4	Liver	Adult	4	48686759	48686761	1
rAAV	Rhesus	B979-4	Liver	Adult	4	51436103	51436105	1
rAAV	Rhesus	B979-4	Liver	Adult	4	51436105	51436107	1
rAAV	Rhesus	B979-4	Liver	Adult	4	73877232	73877234	1
rAAV	Rhesus	B979-4	Liver	Adult	4	73877233	73877235	1
rAAV	Rhesus	B979-4	Liver	Adult	4	86839610	86839612	1
rAAV	Rhesus	B979-4	Liver	Adult	5	111100287	111100289	1
rAAV	Rhesus	B979-4	Liver	Adult	5	115363622	115363624	1
rAAV	Rhesus	B979-4	Liver	Adult	5	115804518	115804520	1
rAAV	Rhesus	B979-4	Liver	Adult	5	115804519	115804521	1
rAAV	Rhesus	B979-4	Liver	Adult	5	119711073	119711075	1
rAAV	Rhesus	B979-4	Liver	Adult	5	137128991	137128993	1
rAAV	Rhesus	B979-4	Liver	Adult	5	138822890	138822892	1
rAAV	Rhesus	B979-4	Liver	Adult	5	141266864	141266866	1
rAAV	Rhesus	B979-4	Liver	Adult	5	1454534	1454536	1
rAAV	Rhesus	B979-4	Liver	Adult	5	146999814	146999816	1
rAAV	Rhesus	B979-4	Liver	Adult	5	16039342	16039344	1
rAAV	Rhesus	B979-4	Liver	Adult	5	164015931	164015933	1
[truncated: 64,799 more rows]

## Sheet: Random UIL
AAV	Species	Chromosome	start	end	Copy #
Random	Cyno	chr20	21760323	21760325	1
Random	Cyno	chr2	158486785	158486787	1
Random	Cyno	chr2	158490432	158490434	1
Random	Cyno	chr3	175011646	175011648	1
Random	Cyno	chr9	119170537	119170539	1
Random	Cyno	chr2	191117724	191117726	1
Random	Cyno	chr2	191284611	191284613	1
Random	Cyno	chr2	191703933	191703935	1
Random	Cyno	chr2	191846343	191846345	1
Random	Cyno	chr1	207796939	207796941	1
Random	Cyno	chr17	25019155	25019157	1
Random	Cyno	chr14	40495632	40495634	1
Random	Cyno	chr6	122297415	122297417	1
Random	Cyno	chr2	79304584	79304586	1
Random	Cyno	chr2	79372008	79372010	1
Random	Cyno	chr2	79726993	79726995	1
Random	Cyno	chr2	79778435	79778437	1
Random	Cyno	chr2	80010683	80010685	1
Random	Cyno	chr17	78805565	78805567	1
Random	Cyno	chr17	78937720	78937722	1
Random	Cyno	chr17	79431727	79431729	1
Random	Cyno	chr4	12868354	12868356	1
Random	Cyno	chr20	28452679	28452681	1
Random	Cyno	chr15	8215109	8215111	1
Random	Cyno	chr5	80932218	80932220	1
Random	Cyno	chr1	78833180	78833182	1
Random	Cyno	chr18	61719069	61719071	1
Random	Cyno	chr1	9240376	9240378	1
Random	Cyno	chr11	16933980	16933982	1
Random	Cyno	chr6	16072746	16072748	1
Random	Cyno	chr3	382268	382270	1
Random	Cyno	chr14	48931623	48931625	1
Random	Cyno	chr20	2021131	2021133	1
Random	Cyno	chr20	56542418	56542420	1
Random	Cyno	chr12	116905594	116905596	1
Random	Cyno	chr12	116938129	116938131	1
Random	Cyno	chr3	147078997	147078999	1
Random	Cyno	chr2	30581700	30581702	1
Random	Cyno	chr6	77993945	77993947	1
Random	Cyno	chr6	78044865	78044867	1
Random	Cyno	chr4	41403513	41403515	1
Random	Cyno	chr4	41403891	41403893	1
Random	Cyno	chr3	184572789	184572791	1
Random	Cyno	chr12	98011307	98011309	1
Random	Cyno	chr6	156620596	156620598	1
Random	Cyno	chr6	168548579	168548581	1
Random	Cyno	chr6	168608648	168608650	1
Random	Cyno	chr5	124345304	124345306	1
Random	Cyno	chr15	73616232	73616234	1
Random	Cyno	chr14	49880770	49880772	1
Random	Cyno	chr7	109341433	109341435	1
Random	Cyno	chr3	159352730	159352732	1
Random	Cyno	chr3	159749878	159749880	1
Random	Cyno	chr3	159974866	159974868	1
Random	Cyno	chr3	160069894	160069896	1
Random	Cyno	chr3	161364884	161364886	1
Random	Cyno	chr5	40749440	40749442	1
Random	Cyno	chr14	10524639	10524641	1
Random	Cyno	chr18	74399460	74399462	1
Random	Cyno	chr4	11607112	11607114	1
Random	Cyno	chr3	168690139	168690141	1
Random	Cyno	chr13	79184122	79184124	1
Random	Cyno	chr2	46528520	46528522	1
Random	Cyno	chr5	65176125	65176127	1
Random	Cyno	chr11	51644634	51644636	1
Random	Cyno	chr9	46394794	46394796	1
Random	Cyno	chr6	14330589	14330591	1
Random	Cyno	chr8	9566581	9566583	1
Random	Cyno	chr19	54981983	54981985	1
Random	Cyno	chr5	85882780	85882782	1
Random	Cyno	chr2	32668594	32668596	1
Random	Cyno	chr14	33169940	33169942	1
Random	Cyno	chr16	31894171	31894173	1
Random	Cyno	chr11	62032901	62032903	1
Random	Cyno	chr4	164714912	164714914	1
Random	Cyno	chr4	164744816	164744818	1
Random	Cyno	chr2	93246207	93246209	1
Random	Cyno	chr5	51331860	51331862	1
Random	Cyno	chr5	66243530	66243532	1
Random	Cyno	chr9	17938724	17938726	1
Random	Cyno	chr15	107670842	107670844	1
Random	Cyno	chr7	56427863	56427865	1
Random	Cyno	chr7	135036512	135036514	1
Random	Cyno	chr5	181675987	181675989	1
Random	Cyno	chr13	1756138	1756140	1
Random	Cyno	chr7	114106406	114106408	1
Random	Cyno	chr7	142437748	142437750	1
Random	Cyno	chr7	121931087	121931089	1
Random	Cyno	chr11	133645101	133645103	1
Random	Cyno	chr11	133900494	133900496	1
Random	Cyno	chr5	167898193	167898195	1
Random	Cyno	chr6	7382066	7382068	1
Random	Cyno	chr6	109167114	109167116	1
Random	Cyno	chr13	84767548	84767550	1
Random	Cyno	chr7	6862745	6862747	1
Random	Cyno	chr14	48121442	48121444	1
Random	Cyno	chr15	106760145	106760147	1
Random	Cyno	chr7	157796399	157796401	1
Random	Cyno	chr20	2063243	2063245	1
Random	Cyno	chr9	1083326	1083328	1
Random	Cyno	chr3	2350594	2350596	1
Random	Cyno	chr14	119645826	119645828	1
Random	Cyno	chr15	10765523	10765525	1
Random	Cyno	chr3	104158469	104158471	1
Random	Cyno	chr5	78111406	78111408	1
Random	Cyno	chr16	161629	161631	1
Random	Cyno	chr16	186474	186476	1
Random	Cyno	chr19	21665546	21665548	1
Random	Cyno	chr6	32582177	32582179	1
Random	Cyno	chr6	32608607	32608609	1
Random	Cyno	chr19	56760288	56760290	1
Random	Cyno	chr15	37909127	37909129	1
Random	Cyno	chr14	73059987	73059989	1
Random	Cyno	chr15	24788008	24788010	1
Random	Cyno	chr12	75880420	75880422	1
Random	Cyno	chr7	116632204	116632206	1
Random	Cyno	chr1	123311257	123311259	1
Random	Cyno	chr3	10613993	10613995	1
Random	Cyno	chr2	93675916	93675918	1
Random	Cyno	chr6	159643639	159643641	1
Random	Cyno	chr1	114902056	114902058	1
Random	Cyno	chr1	114925275	114925277	1
Random	Cyno	chr3	173175440	173175442	1
Random	Cyno	chr3	71960404	71960406	1
Random	Cyno	chr3	71965494	71965496	1
Random	Cyno	chr9	28072890	28072892	1
Random	Cyno	chr9	28106372	28106374	1
Random	Cyno	chr6	142074250	142074252	1
Random	Cyno	chr8	63558130	63558132	1
Random	Cyno	chr8	63610111	63610113	1
Random	Cyno	chr8	63708534	63708536	1
Random	Cyno	chr8	63848949	63848951	1
Random	Cyno	chr8	63901756	63901758	1
Random	Cyno	chr3	83311003	83311005	1
Random	Cyno	chr3	83322352	83322354	1
Random	Cyno	chr16	75867996	75867998	1
Random	Cyno	chr11	123556673	123556675	1
Random	Cyno	chr11	123699322	123699324	1
Random	Cyno	chr5	138818722	138818724	1
Random	Cyno	chr20	37861650	37861652	1
Random	Cyno	chr12	91310701	91310703	1
Random	Cyno	chr9	96692128	96692130	1
Random	Cyno	chr16	22432893	22432895	1
Random	Cyno	chr16	22638236	22638238	1
Random	Cyno	chr11	100636106	100636108	1
Random	Cyno	chr9	121574843	121574845	1
Random	Cyno	chr9	121598121	121598123	1
Random	Cyno	chr1	135253078	135253080	1
Random	Cyno	chr3	58323485	58323487	1
Random	Cyno	chr2	147386792	147386794	1
Random	Cyno	chr16	77889726	77889728	1
Random	Cyno	chr1	114296546	114296548	1
Random	Cyno	chr11	15345430	15345432	1
Random	Cyno	chr1	1333616	1333618	1
Random	Cyno	chr10	25518060	25518062	1
Random	Cyno	chr7	167479822	167479824	1
Random	Cyno	chr4	138829168	138829170	1
Random	Cyno	chr2	37047999	37048001	1
Random	Cyno	chr2	37091444	37091446	1
Random	Cyno	chr4	2657174	2657176	1
Random	Cyno	chr4	2657740	2657742	1
Random	Cyno	chr4	2664803	2664805	1
Random	Cyno	chr10	8628733	8628735	1
Random	Cyno	chr3	8816816	8816818	1
Random	Cyno	chr17	36594232	36594234	1
Random	Cyno	chr10	74245896	74245898	1
Random	Cyno	chr10	74317609	74317611	1
Random	Cyno	chr10	74663295	74663297	1
Random	Cyno	chr10	74834177	74834179	1
Random	Cyno	chr14	67295977	67295979	1
Random	Cyno	chr14	67298130	67298132	1
Random	Cyno	chr9	64925373	64925375	1
Random	Cyno	chr15	98961815	98961817	1
Random	Cyno	chr7	62052442	62052444	1
Random	Cyno	chr7	62058339	62058341	1
Random	Cyno	chr2	147110120	147110122	1
Random	Cyno	chr2	182737517	182737519	1
Random	Cyno	chr2	182836382	182836384	1
Random	Cyno	chr2	182987525	182987527	1
Random	Cyno	chr2	183095842	183095844	1
Random	Cyno	chr18	68748513	68748515	1
Random	Cyno	chr4	38267755	38267757	1
Random	Cyno	chr13	55730831	55730833	1
Random	Cyno	chr9	35460235	35460237	1
Random	Cyno	chr2	119713403	119713405	1
Random	Cyno	chr5	58003213	58003215	1
Random	Cyno	chr5	58040969	58040971	1
Random	Cyno	chr4	22793310	22793312	1
Random	Cyno	chr12	22156714	22156716	1
Random	Cyno	chr9	48218811	48218813	1
Random	Cyno	chr4	111740089	111740091	1
Random	Cyno	chr7	12303149	12303151	1
Random	Cyno	chr6	167193334	167193336	1
Random	Cyno	chr6	167268407	167268409	1
Random	Cyno	chr5	69001954	69001956	1
Random	Cyno	chr2	90344807	90344809	1
Random	Cyno	chr7	41994275	41994277	1
Random	Cyno	chr7	42003832	42003834	1
Random	Cyno	chr16	26532428	26532430	1
Random	Cyno	chr2	61696343	61696345	1
Random	Cyno	chr2	61901205	61901207	1
Random	Cyno	chr2	61964167	61964169	1
Random	Cyno	chr2	62080272	62080274	1
Random	Cyno	chr4	10365244	10365246	1
Random	Cyno	chr2	45647643	45647645	1
Random	Cyno	chr2	45691294	45691296	1
Random	Cyno	chr2	46034900	46034902	1
Random	Cyno	chr19	18028714	18028716	1
Random	Cyno	chr6	115195842	115195844	1
Random	Cyno	chr3	97395537	97395539	1
Random	Cyno	chr3	97438624	97438626	1
Random	Cyno	chr6	34763185	34763187	1
Random	Cyno	chr7	79577046	79577048	1
Random	Cyno	chr12	12676985	12676987	1
Random	Cyno	chr9	63925958	63925960	1
Random	Cyno	chr7	22281948	22281950	1
Random	Cyno	chr4	135759273	135759275	1
Random	Cyno	chr15	43572079	43572081	1
Random	Cyno	chr7	31100647	31100649	1
Random	Cyno	chr7	31296406	31296408	1
Random	Cyno	chr7	31350325	31350327	1
Random	Cyno	chrX	109087405	109087407	1
Random	Cyno	chr8	98183001	98183003	1
Random	Cyno	chr1	212343695	212343697	1
Random	Cyno	chr9	128912592	128912594	1
Random	Cyno	chr9	129151040	129151042	1
Random	Cyno	chr3	35474729	35474731	1
Random	Cyno	chr3	35548354	35548356	1
Random	Cyno	chr16	56755272	56755274	1
Random	Cyno	chr3	55994198	55994200	1
Random	Cyno	chr13	64545159	64545161	1
Random	Cyno	chr13	64674707	64674709	1
Random	Cyno	chr1	91829909	91829911	1
Random	Cyno	chr1	160561475	160561477	1
Random	Cyno	chr1	118087750	118087752	1
Random	Cyno	chr16	66325171	66325173	1
Random	Cyno	chr14	57348265	57348267	1
Random	Cyno	chr5	171113749	171113751	1
Random	Cyno	chr16	2078160	2078162	1
Random	Cyno	chr16	2157269	2157271	1
Random	Cyno	chr1	102286135	102286137	1
Random	Cyno	chr20	29626154	29626156	1
Random	Cyno	chr13	61723964	61723966	1
Random	Cyno	chr12	105692998	105693000	1
Random	Cyno	chr2	163201201	163201203	1
Random	Cyno	chr9	32500841	32500843	1
Random	Cyno	chr9	114943900	114943902	1
Random	Cyno	chr20	21070721	21070723	1
Random	Cyno	chr20	21093369	21093371	1
Random	Cyno	chr2	86614054	86614056	1
Random	Cyno	chrX	25581300	25581302	1
Random	Cyno	chrX	25765843	25765845	1
Random	Cyno	chr5	97176406	97176408	1
Random	Cyno	chr5	97271157	97271159	1
Random	Cyno	chr5	97335435	97335437	1
Random	Cyno	chr14	23519538	23519540	1
Random	Cyno	chr18	68028591	68028593	1
Random	Cyno	chr1	212099073	212099075	1
Random	Cyno	chr19	13127583	13127585	1
Random	Cyno	chr11	53166021	53166023	1
Random	Cyno	chr19	17095613	17095615	1
Random	Cyno	chr15	71889060	71889062	1
Random	Cyno	chr9	31339719	31339721	1
Random	Cyno	chr20	65561165	65561167	1
Random	Cyno	chr5	149986379	149986381	1
Random	Cyno	chr5	150223112	150223114	1
Random	Cyno	chr19	50874887	50874889	1
Random	Cyno	chrX	149380001	149380003	1
Random	Cyno	chr4	104709549	104709551	1
Random	Cyno	chr4	104766541	104766543	1
Random	Cyno	chr4	105078307	105078309	1
Random	Cyno	chr20	23685775	23685777	1
Random	Cyno	chr10	22940958	22940960	1
Random	Cyno	chr4	2185502	2185504	1
Random	Cyno	chr8	124591501	124591503	1
Random	Cyno	chr15	88660213	88660215	1
Random	Cyno	chr15	88703081	88703083	1
Random	Cyno	chr9	47800191	47800193	1
Random	Cyno	chrX	66047483	66047485	1
Random	Cyno	chr11	127268863	127268865	1
Random	Cyno	chr13	29958505	29958507	1
Random	Cyno	chr13	29962920	29962922	1
Random	Cyno	chr15	4713916	4713918	1
Random	Cyno	chr9	22326797	22326799	1
Random	Cyno	chr9	22386725	22386727	1
Random	Cyno	chr9	22403644	22403646	1
Random	Cyno	chr12	93414380	93414382	1
Random	Cyno	chr8	67347344	67347346	1
Random	Cyno	chr12	17157978	17157980	1
Random	Cyno	chr12	17255612	17255614	1
Random	Cyno	chr12	17329802	17329804	1
Random	Cyno	chr7	49087405	49087407	1
Random	Cyno	chr3	49126069	49126071	1
Random	Cyno	chr11	58607250	58607252	1
Random	Cyno	chr4	132889912	132889914	1
Random	Cyno	chr5	173197861	173197863	1
Random	Cyno	chr5	173249555	173249557	1
Random	Cyno	chrX	20616669	20616671	1
Random	Cyno	chr8	22591145	22591147	1
Random	Cyno	chr13	75978992	75978994	1
Random	Cyno	chr13	76258858	76258860	1
Random	Cyno	chr13	76415210	76415212	1
Random	Cyno	chr15	54080093	54080095	1
Random	Cyno	chr5	46508337	46508339	1
Random	Cyno	chr16	65230412	65230414	1
Random	Cyno	chr16	49592536	49592538	1
Random	Cyno	chr9	30308574	30308576	1
Random	Cyno	chr17	47861426	47861428	1
Random	Cyno	chr3	57720434	57720436	1
Random	Cyno	chr1	58024825	58024827	1
Random	Cyno	chr6	50273900	50273902	1
Random	Cyno	chr6	50351710	50351712	1
Random	Cyno	chr6	133556322	133556324	1
Random	Cyno	chr14	83172246	83172248	1
Random	Cyno	chr3	66795099	66795101	1
Random	Cyno	chr9	74801070	74801072	1
Random	Cyno	chr9	74811641	74811643	1
Random	Cyno	chr9	74873697	74873699	1
Random	Cyno	chr9	74914306	74914308	1
Random	Cyno	chrX	147874416	147874418	1
Random	Cyno	chr4	98237936	98237938	1
Random	Cyno	chr7	108852652	108852654	1
Random	Cyno	chr7	108971672	108971674	1
Random	Cyno	chr17	55026431	55026433	1
Random	Cyno	chr10	75075798	75075800	1
Random	Cyno	chr8	105747096	105747098	1
Random	Cyno	chr19	46168762	46168764	1
Random	Cyno	chr1	156155677	156155679	1
Random	Cyno	chr13	79992888	79992890	1
Random	Cyno	chr17	94475372	94475374	1
Random	Cyno	chr1	75350693	75350695	1
Random	Cyno	chr2	82034980	82034982	1
Random	Cyno	chr4	88019232	88019234	1
Random	Cyno	chr4	78625108	78625110	1
Random	Cyno	chr4	79943523	79943525	1
Random	Cyno	chr5	45218116	45218118	1
Random	Cyno	chr8	135072906	135072908	1
Random	Cyno	chr8	135369520	135369522	1
Random	Cyno	chr6	77496258	77496260	1
Random	Cyno	chr20	58886698	58886700	1
Random	Cyno	chr20	59188281	59188283	1
Random	Cyno	chr20	59304892	59304894	1
Random	Cyno	chr20	59427808	59427810	1
Random	Cyno	chr9	36960165	36960167	1
Random	Cyno	chr6	90566189	90566191	1
Random	Cyno	chr2	82503941	82503943	1
Random	Cyno	chr14	76155374	76155376	1
Random	Cyno	chr2	12339812	12339814	1
Random	Cyno	chr2	12428192	12428194	1
Random	Cyno	chr2	12469600	12469602	1
Random	Cyno	chr2	128927880	128927882	1
Random	Cyno	chr9	40805672	40805674	1
Random	Cyno	chr9	40866991	40866993	1
Random	Cyno	chr9	41018968	41018970	1
Random	Cyno	chr1	87606159	87606161	1
Random	Cyno	chrUn_KE145879	328070	328072	1
Random	Cyno	chrUn_KE145879	599761	599763	1
Random	Cyno	chr20	8266358	8266360	1
Random	Cyno	chr10	86227341	86227343	1
Random	Cyno	chr9	71868234	71868236	1
Random	Cyno	chr9	72094653	72094655	1
Random	Cyno	chrX	97055598	97055600	1
Random	Cyno	chrX	97142442	97142444	1
Random	Cyno	chr7	39591573	39591575	1
Random	Cyno	chr1	21580761	21580763	1
Random	Cyno	chr6	97624136	97624138	1
Random	Cyno	chr8	25999936	25999938	1
Random	Cyno	chr8	26046128	26046130	1
Random	Cyno	chr8	26148266	26148268	1
Random	Cyno	chr4	44458037	44458039	1
Random	Cyno	chr4	44654551	44654553	1
Random	Cyno	chr3	163774039	163774041	1
Random	Cyno	chr5	125801266	125801268	1
Random	Cyno	chr6	119216125	119216127	1
Random	Cyno	chr13	34434990	34434992	1
Random	Cyno	chr18	38192852	38192854	1
Random	Cyno	chr18	38324790	38324792	1
Random	Cyno	chr11	8857363	8857365	1
Random	Cyno	chrX	91174696	91174698	1
Random	Cyno	chr13	50407530	50407532	1
Random	Cyno	chr9	39389321	39389323	1
Random	Cyno	chr6	94610640	94610642	1
Random	Cyno	chr6	94628439	94628441	1
Random	Cyno	chr20	67577228	67577230	1
Random	Cyno	chr20	68020148	68020150	1
Random	Cyno	chr18	40475036	40475038	1
Random	Cyno	chr12	3004817	3004819	1
Random	Cyno	chr12	3080089	3080091	1
Random	Cyno	chr1	16087132	16087134	1
Random	Cyno	chr1	16132493	16132495	1
Random	Cyno	chr1	16170779	16170781	1
Random	Cyno	chr14	108455315	108455317	1
Random	Cyno	chr10	85386999	85387001	1
Random	Cyno	chr15	52092381	52092383	1
Random	Cyno	chr15	52717372	52717374	1
Random	Cyno	chr11	58646471	58646473	1
Random	Cyno	chr1	23075077	23075079	1
Random	Cyno	chr14	1968028	1968030	1
Random	Cyno	chr13	106958080	106958082	1
Random	Cyno	chr11	50505543	50505545	1
Random	Cyno	chr11	34412728	34412730	1
Random	Cyno	chr7	115613405	115613407	1
Random	Cyno	chr7	115645717	115645719	1
Random	Cyno	chr18	51618497	51618499	1
Random	Cyno	chr18	51948642	51948644	1
Random	Cyno	chr18	52038043	52038045	1
Random	Cyno	chr12	6469920	6469922	1
Random	Cyno	chr5	67317229	67317231	1
Random	Cyno	chr5	67392552	67392554	1
Random	Cyno	chr5	67397292	67397294	1
Random	Cyno	chr5	67707559	67707561	1
Random	Cyno	chr14	28377718	28377720	1
Random	Cyno	chr7	104636579	104636581	1
Random	Cyno	chr7	105298388	105298390	1
Random	Cyno	chr7	105483317	105483319	1
Random	Cyno	chr7	105623077	105623079	1
Random	Cyno	chr17	72056495	72056497	1
Random	Cyno	chr17	72346641	72346643	1
Random	Cyno	chr17	72430013	72430015	1
Random	Cyno	chr17	72503694	72503696	1
Random	Cyno	chr17	72536447	72536449	1
Random	Cyno	chr4	16979109	16979111	1
Random	Cyno	chr3	30770946	30770948	1
Random	Cyno	chr14	125040422	125040424	1
Random	Cyno	chr6	164467510	164467512	1
Random	Cyno	chr6	164623418	164623420	1
Random	Cyno	chr6	2024587	2024589	1
Random	Cyno	chr8	99352777	99352779	1
Random	Cyno	chr6	26081234	26081236	1
Random	Cyno	chr6	26120174	26120176	1
Random	Cyno	chr6	26125942	26125944	1
Random	Cyno	chr3	90382889	90382891	1
Random	Cyno	chrX	144251614	144251616	1
Random	Cyno	chrX	144256117	144256119	1
Random	Cyno	chrX	144372547	144372549	1
Random	Cyno	chrX	144442438	144442440	1
Random	Cyno	chr20	56689846	56689848	1
Random	Cyno	chr3	176791063	176791065	1
Random	Cyno	chr14	38642163	38642165	1
Random	Cyno	chr1	42211485	42211487	1
Random	Cyno	chr12	70239796	70239798	1
Random	Cyno	chr12	70279060	70279062	1
Random	Cyno	chr7	66044637	66044639	1
Random	Cyno	chrX	3103584	3103586	1
Random	Cyno	chr13	25840019	25840021	1
Random	Cyno	chr13	25937200	25937202	1
Random	Cyno	chr6	105183291	105183293	1
Random	Cyno	chr6	105603730	105603732	1
Random	Cyno	chr10	84357058	84357060	1
Random	Cyno	chr17	73214705	73214707	1
Random	Cyno	chr17	73259085	73259087	1
Random	Cyno	chr17	73269323	73269325	1
Random	Cyno	chr16	11195700	11195702	1
Random	Cyno	chr8	30389113	30389115	1
Random	Cyno	chr8	30423573	30423575	1
Random	Cyno	chr8	30496607	30496609	1
Random	Cyno	chr9	2467062	2467064	1
Random	Cyno	chr7	89432637	89432639	1
Random	Cyno	chr7	89534601	89534603	1
Random	Cyno	chr11	56367820	56367822	1
Random	Cyno	chr8	129189499	129189501	1
Random	Cyno	chr6	128891540	128891542	1
Random	Cyno	chr5	116292232	116292234	1
Random	Cyno	chr7	23172873	23172875	1
Random	Cyno	chr6	27817199	27817201	1
Random	Cyno	chr6	27844072	27844074	1
Random	Cyno	chr6	27846947	27846949	1
Random	Cyno	chr6	27856654	27856656	1
Random	Cyno	chr6	27893078	27893080	1
Random	Cyno	chr6	28112709	28112711	1
Random	Cyno	chr11	92716601	92716603	1
Random	Cyno	chr4	97574379	97574381	1
Random	Cyno	chr9	82691534	82691536	1
Random	Cyno	chr16_KE145796_random	60917	60919	1
Random	Cyno	chr12	33187498	33187500	1
Random	Cyno	chr12	33191333	33191335	1
Random	Cyno	chr12	33335487	33335489	1
Random	Cyno	chr3	10983056	10983058	1
Random	Cyno	chr11	24759268	24759270	1
Random	Cyno	chr11	25010391	25010393	1
Random	Cyno	chrX	77965379	77965381	1
Random	Cyno	chr10	79215840	79215842	1
Random	Cyno	chr10	79258072	79258074	1
Random	Cyno	chr12	27963470	27963472	1
Random	Cyno	chr12	27968011	27968013	1
Random	Cyno	chr14	25677722	25677724	1
Random	Cyno	chr14	25998978	25998980	1
Random	Cyno	chr14	26173178	26173180	1
Random	Cyno	chr14	26212019	26212021	1
Random	Cyno	chr14	26235340	26235342	1
Random	Cyno	chr2	165182013	165182015	1
Random	Cyno	chr2	165231595	165231597	1
Random	Cyno	chr5	148033397	148033399	1
Random	Cyno	chr5	148172224	148172226	1
Random	Cyno	chr5	148326612	148326614	1
Random	Cyno	chr12	39509147	39509149	1
Random	Cyno	chr17	34379373	34379375	1
Random	Cyno	chr17	34447063	34447065	1
Random	Cyno	chr4	34710523	34710525	1
Random	Cyno	chr4	34724241	34724243	1
Random	Cyno	chr2	145392021	145392023	1
Random	Cyno	chr2	145400616	145400618	1
Random	Cyno	chr6	119706355	119706357	1
Random	Cyno	chr6	119833224	119833226	1
Random	Cyno	chr11	129761650	129761652	1
Random	Cyno	chr1	100220689	100220691	1
Random	Cyno	chr17	72740078	72740080	1
Random	Cyno	chr6	25295788	25295790	1
Random	Cyno	chr6	8706418	8706420	1
Random	Cyno	chr9	52025325	52025327	1
Random	Cyno	chr11	14243110	14243112	1
Random	Cyno	chr11	14553006	14553008	1
Random	Cyno	chr13	101260066	101260068	1
Random	Cyno	chr6	127635875	127635877	1
Random	Cyno	chr6	127732867	127732869	1
Random	Cyno	chr18	20409947	20409949	1
Random	Cyno	chr20	34182681	34182683	1
Random	Cyno	chr11	26058897	26058899	1
Random	Cyno	chr1	61345678	61345680	1
Random	Cyno	chr7	96105150	96105152	1
Random	Cyno	chrX	131583676	131583678	1
Random	Cyno	chrX	131676106	131676108	1
Random	Cyno	chr7	117903523	117903525	1
Random	Cyno	chr7	131763391	131763393	1
Random	Cyno	chr14	23076830	23076832	1
Random	Cyno	chr14	23142952	23142954	1
Random	Cyno	chr6	23586876	23586878	1
Random	Cyno	chr6	23687660	23687662	1
Random	Cyno	chrUn_KE145901	51491	51493	1
Random	Cyno	chr9	2164474	2164476	1
Random	Cyno	chr16	31449045	31449047	1
Random	Cyno	chr11	51663574	51663576	1
Random	Cyno	chr8	89760316	89760318	1
Random	Cyno	chr8	89984486	89984488	1
Random	Cyno	chr8	90159105	90159107	1
Random	Cyno	chr18	65182547	65182549	1
Random	Cyno	chr7	57314323	57314325	1
Random	Cyno	chr18	24465301	24465303	1
Random	Cyno	chr6	85815766	85815768	1
Random	Cyno	chr6	85867009	85867011	1
Random	Cyno	chr7	164757071	164757073	1
Random	Cyno	chr9	21919241	21919243	1
Random	Cyno	chr14	111543141	111543143	1
Random	Cyno	chr14	111558114	111558116	1
Random	Cyno	chr14	111736584	111736586	1
Random	Cyno	chr13	26932022	26932024	1
Random	Cyno	chr13	27292716	27292718	1
Random	Cyno	chr13	88426362	88426364	1
Random	Cyno	chr13	88593698	88593700	1
Random	Cyno	chr2	49041848	49041850	1
Random	Cyno	chr6	102956806	102956808	1
Random	Cyno	chr18	59409696	59409698	1
Random	Cyno	chr18	59455524	59455526	1
Random	Cyno	chr13	38972587	38972589	1
Random	Cyno	chr5	169832716	169832718	1
Random	Cyno	chr5	170285241	170285243	1
Random	Cyno	chr12	91338440	91338442	1
Random	Cyno	chr1	142241215	142241217	1
Random	Cyno	chrX	76266710	76266712	1
Random	Cyno	chr16	29833386	29833388	1
Random	Cyno	chr16	29919302	29919304	1
Random	Cyno	chr16	29996273	29996275	1
Random	Cyno	chr16	30058808	30058810	1
Random	Cyno	chr16	30252399	30252401	1
Random	Cyno	chr15	48053433	48053435	1
Random	Cyno	chr15	48137589	48137591	1
Random	Cyno	chr5	178076384	178076386	1
Random	Cyno	chr5	178290790	178290792	1
Random	Cyno	chr5	178338516	178338518	1
Random	Cyno	chr5	178471022	178471024	1
Random	Cyno	chr1	136730554	136730556	1
Random	Cyno	chr4	106539388	106539390	1
Random	Cyno	chr3	147803782	147803784	1
Random	Cyno	chr3	147861047	147861049	1
Random	Cyno	chr18	31409494	31409496	1
Random	Cyno	chrX	126181370	126181372	1
Random	Cyno	chrX	126205961	126205963	1
Random	Cyno	chrX	126209179	126209181	1
Random	Cyno	chr2	136185060	136185062	1
Random	Cyno	chr1	173668778	173668780	1
Random	Cyno	chrX	20761211	20761213	1
Random	Cyno	chrX	20784597	20784599	1
Random	Cyno	chr4	105951329	105951331	1
Random	Cyno	chr4	105988212	105988214	1
Random	Cyno	chr4	106032704	106032706	1
Random	Cyno	chr15	30454506	30454508	1
Random	Cyno	chr17	1614	1616	1
Random	Cyno	chr19	24403116	24403118	1
Random	Cyno	chr19	24416265	24416267	1
Random	Cyno	chr19	24560509	24560511	1
Random	Cyno	chr19	25363830	25363832	1
Random	Cyno	chr17	12016709	12016711	1
Random	Cyno	chr17	7613247	7613249	1
Random	Cyno	chr13	50532275	50532277	1
Random	Cyno	chr20	36641552	36641554	1
Random	Cyno	chr6	25350543	25350545	1
Random	Cyno	chr6	25481411	25481413	1
Random	Cyno	chr20	21275437	21275439	1
Random	Cyno	chr9	24479793	24479795	1
Random	Cyno	chr15	12800994	12800996	1
Random	Cyno	chr2	56097310	56097312	1
Random	Cyno	chr10	38036961	38036963	1
Random	Cyno	chr10	38079238	38079240	1
Random	Cyno	chr10	38187914	38187916	1
Random	Cyno	chr5	136157280	136157282	1
Random	Cyno	chr5	136261285	136261287	1
Random	Cyno	chr5	136616083	136616085	1
Random	Cyno	chr5	176350524	176350526	1
Random	Cyno	chr5	176399808	176399810	1
Random	Cyno	chr6	7126846	7126848	1
Random	Cyno	chr12	57270939	57270941	1
Random	Cyno	chr1	101495492	101495494	1
Random	Cyno	chr13	96662112	96662114	1
Random	Cyno	chr13	96926118	96926120	1
Random	Cyno	chr20	31055256	31055258	1
Random	Cyno	chr3	96642972	96642974	1
Random	Cyno	chr3	96668145	96668147	1
Random	Cyno	chr3	96717093	96717095	1
Random	Cyno	chr8	34399289	34399291	1
Random	Cyno	chr8	34609622	34609624	1
Random	Cyno	chr12	121476821	121476823	1
Random	Cyno	chr14	110078265	110078267	1
Random	Cyno	chr15	21577695	21577697	1
Random	Cyno	chr12	106876302	106876304	1
Random	Cyno	chr12	106940336	106940338	1
Random	Cyno	chr12	107017668	107017670	1
Random	Cyno	chr5	11215632	11215634	1
Random	Cyno	chr5	11230742	11230744	1
Random	Cyno	chr5	11639123	11639125	1
Random	Cyno	chr1	123392211	123392213	1
Random	Cyno	chr1	123401233	123401235	1
Random	Cyno	chr1	123443531	123443533	1
Random	Cyno	chr8	128125302	128125304	1
Random	Cyno	chr8	128286465	128286467	1
Random	Cyno	chr9	106504555	106504557	1
Random	Cyno	chr9	106532366	106532368	1
Random	Cyno	chr17	73923644	73923646	1
Random	Cyno	chr5	106725975	106725977	1
Random	Cyno	chr6	29631194	29631196	1
Random	Cyno	chr6	29888333	29888335	1
Random	Cyno	chr6	12280914	12280916	1
Random	Cyno	chr6	12446531	12446533	1
Random	Cyno	chr6	12676389	12676391	1
Random	Cyno	chr6	12956332	12956334	1
Random	Cyno	chr6	13108442	13108444	1
Random	Cyno	chr11	100694211	100694213	1
Random	Cyno	chr11	100848885	100848887	1
Random	Cyno	chr2	23139571	23139573	1
Random	Cyno	chr2	23145852	23145854	1
Random	Cyno	chr13	63039012	63039014	1
Random	Cyno	chr12	22346877	22346879	1
Random	Cyno	chr9	109111045	109111047	1
Random	Cyno	chr9	109135226	109135228	1
Random	Cyno	chr7	8600704	8600706	1
Random	Cyno	chr7	8647157	8647159	1
Random	Cyno	chr17	70923305	70923307	1
Random	Cyno	chr17	71161972	71161974	1
Random	Cyno	chr17	71199834	71199836	1
Random	Cyno	chr17	71556003	71556005	1
Random	Cyno	chr17	71663803	71663805	1
Random	Cyno	chr18	43221796	43221798	1
Random	Cyno	chr18	43239855	43239857	1
Random	Cyno	chr18	43357021	43357023	1
Random	Cyno	chr18	43480729	43480731	1
Random	Cyno	chr17	26111152	26111154	1
Random	Cyno	chr8	62192248	62192250	1
Random	Cyno	chr2	5630297	5630299	1
Random	Cyno	chr2	5631462	5631464	1
Random	Cyno	chr13	44134438	44134440	1
Random	Cyno	chr13	44292916	44292918	1
Random	Cyno	chr8	94570512	94570514	1
Random	Cyno	chr4	99383826	99383828	1
Random	Cyno	chr4	99395418	99395420	1
Random	Cyno	chr18	69593390	69593392	1
Random	Cyno	chrX	43143237	43143239	1
Random	Cyno	chrX	111218570	111218572	1
Random	Cyno	chrX	111374774	111374776	1
Random	Cyno	chr2	190107618	190107620	1
Random	Cyno	chr2	181745461	181745463	1
Random	Cyno	chr2	181750350	181750352	1
Random	Cyno	chr8	50102410	50102412	1
Random	Cyno	chr8	50265513	50265515	1
Random	Cyno	chrX	2584276	2584278	1
Random	Cyno	chr2	60287714	60287716	1
Random	Cyno	chr20	68247045	68247047	1
Random	Cyno	chr20	68300499	68300501	1
Random	Cyno	chr20	68557380	68557382	1
Random	Cyno	chr1	203174000	203174002	1
Random	Cyno	chr1	203187451	203187453	1
Random	Cyno	chr1	203238143	203238145	1
Random	Cyno	chr4	55169827	55169829	1
Random	Cyno	chr4	55232880	55232882	1
Random	Cyno	chr4	55235325	55235327	1
Random	Cyno	chr17	16611184	16611186	1
Random	Cyno	chr17	16623634	16623636	1
Random	Cyno	chr17	16737880	16737882	1
Random	Cyno	chr14	83511826	83511828	1
Random	Cyno	chr8	129734477	129734479	1
Random	Cyno	chr8	129749391	129749393	1
Random	Cyno	chr8	129750857	129750859	1
Random	Cyno	chr8	129792742	129792744	1
Random	Cyno	chr5	163724474	163724476	1
Random	Cyno	chr5	163973904	163973906	1
Random	Cyno	chr2	175586457	175586459	1
Random	Cyno	chr2	176126261	176126263	1
Random	Cyno	chr5	41047719	41047721	1
Random	Cyno	chr6	85019831	85019833	1
Random	Cyno	chr15	50099700	50099702	1
Random	Cyno	chr6	179367195	179367197	1
Random	Cyno	chr6	179407238	179407240	1
Random	Cyno	chr12	95503372	95503374	1
Random	Cyno	chr1	138903715	138903717	1
Random	Cyno	chr1	139115032	139115034	1
Random	Cyno	chr1	139126581	139126583	1
Random	Cyno	chr1	139289220	139289222	1
Random	Cyno	chr2	33044224	33044226	1
Random	Cyno	chr18	60408853	60408855	1
Random	Cyno	chr8	77187699	77187701	1
Random	Cyno	chr8	77483031	77483033	1
Random	Cyno	chr13	108601015	108601017	1
Random	Cyno	chr13	108798898	108798900	1
Random	Cyno	chr13	108835832	108835834	1
Random	Cyno	chr13	109093943	109093945	1
Random	Cyno	chr8	101530262	101530264	1
Random	Cyno	chr13	100824318	100824320	1
Random	Cyno	chr2	22224864	22224866	1
Random	Cyno	chr3	148370041	148370043	1
Random	Cyno	chr3	148426757	148426759	1
Random	Cyno	chr1	646444	646446	1
Random	Cyno	chr18	53112909	53112911	1
Random	Cyno	chr18	53263916	53263918	1
Random	Cyno	chr8	103268776	103268778	1
Random	Cyno	chr17	30718067	30718069	1
Random	Cyno	chr4	96118968	96118970	1
Random	Cyno	chr4	96187590	96187592	1
Random	Cyno	chr3	18372431	18372433	1
Random	Cyno	chr2	128724714	128724716	1
Random	Cyno	chr6	42500025	42500027	1
Random	Cyno	chr6	42596036	42596038	1
Random	Cyno	chr6	42627270	42627272	1
Random	Cyno	chr6	114571606	114571608	1
Random	Cyno	chr6	114586442	114586444	1
Random	Cyno	chr2	189836746	189836748	1
Random	Cyno	chr10	20349560	20349562	1
Random	Cyno	chr15	38344657	38344659	1
Random	Cyno	chr15	38346334	38346336	1
Random	Cyno	chr2	167161328	167161330	1
Random	Cyno	chr9	30122442	30122444	1
Random	Cyno	chr13	23856614	23856616	1
Random	Cyno	chr15	52984611	52984613	1
Random	Cyno	chr15	53214645	53214647	1
Random	Cyno	chr15	53322480	53322482	1
Random	Cyno	chr15	53553015	53553017	1
Random	Cyno	chr2	170179034	170179036	1
Random	Cyno	chr2	170189053	170189055	1
Random	Cyno	chr15	97288411	97288413	1
Random	Cyno	chr18	59655562	59655564	1
Random	Cyno	chr17	87936439	87936441	1
Random	Cyno	chr5	11857440	11857442	1
Random	Cyno	chr5	11884240	11884242	1
Random	Cyno	chr5	12135978	12135980	1
Random	Cyno	chr3	117178474	117178476	1
Random	Cyno	chr3	62731057	62731059	1
Random	Cyno	chr3	62856891	62856893	1
Random	Cyno	chr3	63075920	63075922	1
Random	Cyno	chr3	63167866	63167868	1
Random	Cyno	chr3	63655786	63655788	1
Random	Cyno	chr6	18730447	18730449	1
Random	Cyno	chr6	18786255	18786257	1
Random	Cyno	chr6	19312897	19312899	1
Random	Cyno	chr16	55057844	55057846	1
Random	Cyno	chr20	47240513	47240515	1
Random	Cyno	chr12	121306359	121306361	1
Random	Cyno	chr3	141746674	141746676	1
Random	Cyno	chr3	141753571	141753573	1
Random	Cyno	chr3	141769725	141769727	1
Random	Cyno	chr6	106495483	106495485	1
Random	Cyno	chr2	73896055	73896057	1
Random	Cyno	chrX	31841040	31841042	1
Random	Cyno	chrX	135242876	135242878	1
Random	Cyno	chr10	1523450	1523452	1
Random	Cyno	chr15	29970855	29970857	1
Random	Cyno	chr4	45770283	45770285	1
Random	Cyno	chr2	131719801	131719803	1
Random	Cyno	chr2	131874650	131874652	1
Random	Cyno	chr1	62189930	62189932	1
Random	Cyno	chr2	132856455	132856457	1
Random	Cyno	chr10	40651799	40651801	1
Random	Cyno	chr11	58363417	58363419	1
Random	Cyno	chr12	17925972	17925974	1
Random	Cyno	chr12	17946945	17946947	1
Random	Cyno	chr18	1707573	1707575	1
Random	Cyno	chr18	1842190	1842192	1
Random	Cyno	chr8	71735731	71735733	1
Random	Cyno	chr2	82706285	82706287	1
Random	Cyno	chr1	105324018	105324020	1
Random	Cyno	chr15	66359024	66359026	1
Random	Cyno	chr15	66445103	66445105	1
Random	Cyno	chr15	66663257	66663259	1
Random	Cyno	chr15	66725042	66725044	1
Random	Cyno	chr4	112360008	112360010	1
Random	Cyno	chr4	112461397	112461399	1
Random	Cyno	chr5	185434553	185434555	1
Random	Cyno	chr12	116498460	116498462	1
Random	Cyno	chr5	180631320	180631322	1
Random	Cyno	chr5	180640098	180640100	1
Random	Cyno	chr5	180700557	180700559	1
Random	Cyno	chr5	180987425	180987427	1
Random	Cyno	chr11	97658461	97658463	1
Random	Cyno	chr8	96958037	96958039	1
Random	Cyno	chr5	50058666	50058668	1
Random	Cyno	chr5	50175180	50175182	1
Random	Cyno	chr5	50346027	50346029	1
Random	Cyno	chr9	24652277	24652279	1
Random	Cyno	chr3	51319545	51319547	1
Random	Cyno	chr3	51526395	51526397	1
Random	Cyno	chr17	29568678	29568680	1
Random	Cyno	chr17	29667174	29667176	1
Random	Cyno	chr9	107999050	107999052	1
Random	Cyno	chr5	74856914	74856916	1
Random	Cyno	chr5	75393632	75393634	1
Random	Cyno	chr5	75473896	75473898	1
Random	Cyno	chr5	75611996	75611998	1
Random	Cyno	chr5	75646231	75646233	1
Random	Cyno	chr5	75710912	75710914	1
Random	Cyno	chr5	75846508	75846510	1
Random	Cyno	chr5	83516730	83516732	1
Random	Cyno	chr5	83883930	83883932	1
Random	Cyno	chr5	83899368	83899370	1
Random	Cyno	chr5	84097404	84097406	1
Random	Cyno	chr5	84245327	84245329	1
Random	Cyno	chr4	147076820	147076822	1
Random	Cyno	chr4	147214974	147214976	1
Random	Cyno	chr4	147456711	147456713	1
Random	Cyno	chr2	72751091	72751093	1
Random	Cyno	chr4	150175099	150175101	1
Random	Cyno	chr8	133154747	133154749	1
Random	Cyno	chr8	133258322	133258324	1
Random	Cyno	chr12	26090485	26090487	1
Random	Cyno	chr5	110544233	110544235	1
Random	Cyno	chr5	110681525	110681527	1
Random	Cyno	chr13	88291003	88291005	1
Random	Cyno	chr13	60977662	60977664	1
Random	Cyno	chr14	74820184	74820186	1
Random	Cyno	chr14	75078472	75078474	1
Random	Cyno	chr15	91211822	91211824	1
Random	Cyno	chr15	91684702	91684704	1
Random	Cyno	chr5	29221730	29221732	1
Random	Cyno	chr11	119517209	119517211	1
Random	Cyno	chr15	96226203	96226205	1
Random	Cyno	chr9	83325299	83325301	1
Random	Cyno	chr9	32699852	32699854	1
Random	Cyno	chr6	143262800	143262802	1
Random	Cyno	chr5	13161062	13161064	1
Random	Cyno	chr5	13343812	13343814	1
Random	Cyno	chr5	13373786	13373788	1
Random	Cyno	chr13	90850199	90850201	1
Random	Cyno	chr20	39222286	39222288	1
Random	Cyno	chr20	39607757	39607759	1
Random	Cyno	chrX	92248246	92248248	1
Random	Cyno	chrX	92303841	92303843	1
Random	Cyno	chrX	92650424	92650426	1
Random	Cyno	chrX	92676599	92676601	1
Random	Cyno	chrX	92721375	92721377	1
Random	Cyno	chrX	92857375	92857377	1
Random	Cyno	chrX	92914056	92914058	1
Random	Cyno	chr7	92828796	92828798	1
Random	Cyno	chr2	165355400	165355402	1
Random	Cyno	chr2	165515621	165515623	1
Random	Cyno	chr3	110970811	110970813	1
Random	Cyno	chr3	111159808	111159810	1
Random	Cyno	chr19	2561714	2561716	1
Random	Cyno	chr9	32575772	32575774	1
Random	Cyno	chr4	75815284	75815286	1
Random	Cyno	chr9	28865828	28865830	1
Random	Cyno	chr2	100256794	100256796	1
Random	Cyno	chr8	39566916	39566918	1
Random	Cyno	chr11	65326319	65326321	1
Random	Cyno	chr17	34719112	34719114	1
Random	Cyno	chr17	34932888	34932890	1
Random	Cyno	chr17	34968278	34968280	1
Random	Cyno	chr17	34989760	34989762	1
Random	Cyno	chr17	35185122	35185124	1
Random	Cyno	chr17	35552675	35552677	1
Random	Cyno	chr17	35634557	35634559	1
Random	Cyno	chr17	35664742	35664744	1
Random	Cyno	chr8	81787284	81787286	1
Random	Cyno	chr5	135054815	135054817	1
Random	Cyno	chr15	7149756	7149758	1
Random	Cyno	chr4	82314247	82314249	1
Random	Cyno	chr14	123372925	123372927	1
Random	Cyno	chr14	123398943	123398945	1
Random	Cyno	chr7	102672800	102672802	1
Random	Cyno	chr4	81645843	81645845	1
Random	Cyno	chr5	50524021	50524023	1
Random	Cyno	chr7	65544809	65544811	1
Random	Cyno	chrX	142921712	142921714	1
Random	Cyno	chr4	81323611	81323613	1
Random	Cyno	chr4	81338453	81338455	1
Random	Cyno	chr7	162334798	162334800	1
Random	Cyno	chr7	162653847	162653849	1
Random	Cyno	chr4	119288188	119288190	1
Random	Cyno	chr4	119435121	119435123	1
Random	Cyno	chr9	112554840	112554842	1
Random	Cyno	chr9	79035516	79035518	1
Random	Cyno	chr9	79332865	79332867	1
Random	Cyno	chr9	79454392	79454394	1
Random	Cyno	chr9	94786740	94786742	1
Random	Cyno	chr16	40236992	40236994	1
Random	Cyno	chr16	40273268	40273270	1
Random	Cyno	chr16	40333637	40333639	1
Random	Cyno	chr18	68606279	68606281	1
Random	Cyno	chr16	57536620	57536622	1
Random	Cyno	chr20	72549920	72549922	1
Random	Cyno	chr4	121288209	121288211	1
Random	Cyno	chr18	15368513	15368515	1
Random	Cyno	chr18	15489873	15489875	1
Random	Cyno	chr18	15502288	15502290	1
Random	Cyno	chr18	15579689	15579691	1
Random	Cyno	chr18	15677685	15677687	1
Random	Cyno	chr17	55568964	55568966	1
Random	Cyno	chr15	100570656	100570658	1
Random	Cyno	chr1	2010734	2010736	1
Random	Cyno	chr17	2991400	2991402	1
Random	Cyno	chr17	3050237	3050239	1
Random	Cyno	chr17	3065983	3065985	1
Random	Cyno	chr13	99035164	99035166	1
Random	Cyno	chr7	39696507	39696509	1
Random	Cyno	chr5	31051439	31051441	1
Random	Cyno	chr5	31185422	31185424	1
Random	Cyno	chr5	31402120	31402122	1
Random	Cyno	chr5	31639258	31639260	1
Random	Cyno	chr1	110300605	110300607	1
Random	Cyno	chr1	220119412	220119414	1
Random	Cyno	chr1	220172270	220172272	1
Random	Cyno	chr7	70435037	70435039	1
Random	Cyno	chr15	34041649	34041651	1
Random	Cyno	chr3	21964636	21964638	1
Random	Cyno	chr7	166269687	166269689	1
Random	Cyno	chr12	119473980	119473982	1
Random	Cyno	chr11	73162833	73162835	1
Random	Cyno	chr11	73311389	73311391	1
Random	Cyno	chr12	14800582	14800584	1
Random	Cyno	chr1	42335492	42335494	1
Random	Cyno	chr16	25475469	25475471	1
Random	Cyno	chr12	19949020	19949022	1
Random	Cyno	chr12	19960868	19960870	1
Random	Cyno	chr2	66535973	66535975	1
Random	Cyno	chr2	66690001	66690003	1
Random	Cyno	chr2	66718929	66718931	1
Random	Cyno	chr2	66792488	66792490	1
Random	Cyno	chr2	67025369	67025371	1
Random	Cyno	chr2	67109133	67109135	1
Random	Cyno	chr10	4867972	4867974	1
Random	Cyno	chr18	39657193	39657195	1
Random	Cyno	chr6	112763765	112763767	1
Random	Cyno	chr8	36785014	36785016	1
Random	Cyno	chr17	37395910	37395912	1
Random	Cyno	chr17	37416145	37416147	1
Random	Cyno	chr17	37533175	37533177	1
Random	Cyno	chr17	37633749	37633751	1
Random	Cyno	chr17	37929335	37929337	1
Random	Cyno	chr17	38006283	38006285	1
Random	Cyno	chr17	38122918	38122920	1
Random	Cyno	chr5	95487566	95487568	1
Random	Cyno	chr5	95578715	95578717	1
Random	Cyno	chr5	96056150	96056152	1
Random	Cyno	chr11	137262362	137262364	1
Random	Cyno	chr4	165120537	165120539	1
Random	Cyno	chr1	164126428	164126430	1
Random	Cyno	chr1	36682649	36682651	1
Random	Cyno	chr20	74591723	74591725	1
Random	Cyno	chr4	159189554	159189556	1
Random	Cyno	chr7	149686184	149686186	1
Random	Cyno	chr7	149940728	149940730	1
Random	Cyno	chr7	150194347	150194349	1
Random	Cyno	chr7	150231274	150231276	1
Random	Cyno	chr15	69319382	69319384	1
Random	Cyno	chr15	69802128	69802130	1
Random	Cyno	chr15	69879826	69879828	1
Random	Cyno	chr10	72476057	72476059	1
Random	Cyno	chr10	72541708	72541710	1
Random	Cyno	chr18	65812108	65812110	1
Random	Cyno	chrX	144799590	144799592	1
Random	Cyno	chr6	172925523	172925525	1
Random	Cyno	chr4	148507911	148507913	1
Random	Cyno	chr18	41675321	41675323	1
Random	Cyno	chr18	41688770	41688772	1
Random	Cyno	chr15	53916022	53916024	1
Random	Cyno	chr8	43927898	43927900	1
Random	Cyno	chr14	53877985	53877987	1
Random	Cyno	chr8	6156635	6156637	1
Random	Cyno	chr7	156530086	156530088	1
Random	Cyno	chr1	49069059	49069061	1
Random	Cyno	chr1	147036819	147036821	1
Random	Cyno	chr1	147124700	147124702	1
Random	Cyno	chr1	147271387	147271389	1
Random	Cyno	chr1	147383305	147383307	1
Random	Cyno	chr1	206163655	206163657	1
Random	Cyno	chr4	155794589	155794591	1
Random	Cyno	chr4	155851889	155851891	1
Random	Cyno	chr4	155869161	155869163	1
Random	Cyno	chr6	98216351	98216353	1
Random	Cyno	chr6	98424980	98424982	1
Random	Cyno	chr11	96681033	96681035	1
Random	Cyno	chr11	96696364	96696366	1
Random	Cyno	chr16	68022605	68022607	1
Random	Cyno	chr16	68308291	68308293	1
Random	Cyno	chr16	68326619	68326621	1
Random	Cyno	chr12	34715320	34715322	1
Random	Cyno	chr12	34873627	34873629	1
Random	Cyno	chr12	34940086	34940088	1
Random	Cyno	chr6	85254067	85254069	1
Random	Cyno	chr6	85314082	85314084	1
Random	Cyno	chr15	30977962	30977964	1
Random	Cyno	chr4	61968056	61968058	1
Random	Cyno	chr3	154382109	154382111	1
Random	Cyno	chr2	169079552	169079554	1
Random	Cyno	chr3	110083409	110083411	1
Random	Cyno	chr3	110157382	110157384	1
Random	Cyno	chr10	83838611	83838613	1
Random	Cyno	chrUn_KE145989	34465	34467	1
Random	Cyno	chr7	65424891	65424893	1
Random	Cyno	chr2	179768894	179768896	1
Random	Cyno	chr10	71075420	71075422	1
Random	Cyno	chr10	71081527	71081529	1
Random	Cyno	chr5	176857412	176857414	1
Random	Cyno	chr5	177080085	177080087	1
Random	Cyno	chr5	26574085	26574087	1
Random	Cyno	chr5	26695208	26695210	1
Random	Cyno	chr8	70456393	70456395	1
Random	Cyno	chr8	70474388	70474390	1
Random	Cyno	chr7	154473430	154473432	1
Random	Cyno	chr11	136288470	136288472	1
Random	Cyno	chr12	9326143	9326145	1
Random	Cyno	chr12	9605455	9605457	1
Random	Cyno	chr12	9655611	9655613	1
Random	Cyno	chr12	9768655	9768657	1
Random	Cyno	chr12	9820754	9820756	1
Random	Cyno	chr7	147291745	147291747	1
Random	Cyno	chr7	147434983	147434985	1
Random	Cyno	chr7	147621120	147621122	1
Random	Cyno	chr7	147852999	147853001	1
Random	Cyno	chr17	26653321	26653323	1
Random	Cyno	chr13	56635535	56635537	1
Random	Cyno	chr13	56639870	56639872	1
Random	Cyno	chr13	56684429	56684431	1
Random	Cyno	chr13	56839705	56839707	1
Random	Cyno	chr13	57211606	57211608	1
Random	Cyno	chr2	5888035	5888037	1
Random	Cyno	chr18	60155075	60155077	1
Random	Cyno	chrX	22348959	22348961	1
Random	Cyno	chr3	74680089	74680091	1
Random	Cyno	chr14	57390211	57390213	1
Random	Cyno	chr3	89814805	89814807	1
Random	Cyno	chr15	99419178	99419180	1
Random	Cyno	chr8	65876255	65876257	1
Random	Cyno	chr9	10685148	10685150	1
Random	Cyno	chr14	118460139	118460141	1
Random	Cyno	chr4	156420415	156420417	1
Random	Cyno	chr7	56217447	56217449	1
Random	Cyno	chrX	130154040	130154042	1
Random	Cyno	chr2	139061003	139061005	1
Random	Cyno	chrX	60635403	60635405	1
Random	Cyno	chr4	98478936	98478938	1
Random	Cyno	chr8	115201480	115201482	1
Random	Cyno	chr3	30281449	30281451	1
Random	Cyno	chr13	89023191	89023193	1
Random	Cyno	chr13	89074215	89074217	1
Random	Cyno	chr13	89090452	89090454	1
Random	Cyno	chr13	89333414	89333416	1
Random	Cyno	chr3	23560596	23560598	1
Random	Cyno	chr3	23960835	23960837	1
Random	Cyno	chr3	24117872	24117874	1
Random	Cyno	chr16	45813433	45813435	1
Random	Cyno	chr16	45832991	45832993	1
Random	Cyno	chr17	66130249	66130251	1
Random	Cyno	chr20	43113079	43113081	1
Random	Cyno	chr1	130936497	130936499	1
Random	Cyno	chr3	27717610	27717612	1
Random	Cyno	chr3	28364062	28364064	1
Random	Cyno	chr3	28448535	28448537	1
Random	Cyno	chr11	9789690	9789692	1
Random	Cyno	chr1	127327945	127327947	1
Random	Cyno	chr15	13424449	13424451	1
Random	Cyno	chr5	79259922	79259924	1
Random	Cyno	chr4	50377323	50377325	1
Random	Cyno	chr4	50621188	50621190	1
Random	Cyno	chr2	81605097	81605099	1
Random	Cyno	chr2	81664345	81664347	1
Random	Cyno	chr2	81706549	81706551	1
Random	Cyno	chr6	40631170	40631172	1
Random	Cyno	chr6	40636972	40636974	1
Random	Cyno	chr6	40848897	40848899	1
Random	Cyno	chr6	102750429	102750431	1
Random	Cyno	chr6	142875777	142875779	1
Random	Cyno	chr4	23947952	23947954	1
Random	Cyno	chr4	24066717	24066719	1
Random	Cyno	chr4	24650607	24650609	1
Random	Cyno	chr4	24748905	24748907	1
Random	Cyno	chr17	64201252	64201254	1
Random	Cyno	chr6	7938541	7938543	1
Random	Cyno	chr6	7940416	7940418	1
Random	Cyno	chr6	7944365	7944367	1
Random	Cyno	chr6	7992112	7992114	1
Random	Cyno	chr6	8173131	8173133	1
Random	Cyno	chr20_KE145867_random	12952	12954	1
Random	Cyno	chr17	40966374	40966376	1
Random	Cyno	chr4	159355695	159355697	1
Random	Cyno	chr4	159422401	159422403	1
Random	Cyno	chr1	189439006	189439008	1
Random	Cyno	chr6	138396729	138396731	1
Random	Cyno	chr5	43209085	43209087	1
Random	Cyno	chr5	43322009	43322011	1
Random	Cyno	chr5	43561400	43561402	1
Random	Cyno	chr5	43572164	43572166	1
Random	Cyno	chr5	81799417	81799419	1
Random	Cyno	chr8	138536855	138536857	1
Random	Cyno	chr8	138674512	138674514	1
Random	Cyno	chr9	14914968	14914970	1
Random	Cyno	chr7	109549323	109549325	1
Random	Cyno	chr7	109716187	109716189	1
Random	Cyno	chr14	118214747	118214749	1
Random	Cyno	chr1	164050250	164050252	1
Random	Cyno	chr11	101224408	101224410	1
Random	Cyno	chr5	155512285	155512287	1
Random	Cyno	chr8	37650996	37650998	1
Random	Cyno	chr17	3591649	3591651	1
Random	Cyno	chr17	3640659	3640661	1
Random	Cyno	chr4	92042610	92042612	1
Random	Cyno	chr4	92097011	92097013	1
Random	Cyno	chr5	88486625	88486627	1
Random	Cyno	chr5	88521951	88521953	1
Random	Cyno	chr6	86824067	86824069	1
Random	Cyno	chr14	76675928	76675930	1
Random	Cyno	chr14	76767979	76767981	1
Random	Cyno	chr14	76776205	76776207	1
Random	Cyno	chr14	77001672	77001674	1
Random	Cyno	chr15	49466347	49466349	1
Random	Cyno	chr15	49587013	49587015	1
Random	Cyno	chr2	127182678	127182680	1
Random	Cyno	chr15	11458009	11458011	1
Random	Cyno	chr17	86840942	86840944	1
Random	Cyno	chr17	86991802	86991804	1
Random	Cyno	chr17	87484870	87484872	1
Random	Cyno	chr17	87643969	87643971	1
Random	Cyno	chr3	33226076	33226078	1
Random	Cyno	chr8	80183095	80183097	1
Random	Cyno	chr2	155257420	155257422	1
Random	Cyno	chr2	155261402	155261404	1
Random	Cyno	chr12	51970081	51970083	1
Random	Cyno	chr12	52041312	52041314	1
Random	Cyno	chr12	110106883	110106885	1
Random	Cyno	chrX	150303927	150303929	1
Random	Cyno	chr6	90100646	90100648	1
Random	Cyno	chrX	85294308	85294310	1
Random	Cyno	chrX	85396982	85396984	1
Random	Cyno	chrX	85460490	85460492	1
Random	Cyno	chr4	48125909	48125911	1
Random	Cyno	chr7	60942591	60942593	1
Random	Cyno	chr7	61008480	61008482	1
Random	Cyno	chr18	41294531	41294533	1
Random	Cyno	chr18	41367154	41367156	1
Random	Cyno	chrX	122079465	122079467	1
Random	Cyno	chr3	152538952	152538954	1
Random	Cyno	chr9	15984867	15984869	1
Random	Cyno	chr7	61613934	61613936	1
Random	Cyno	chr4	83072758	83072760	1
Random	Cyno	chr4	98440138	98440140	1
Random	Cyno	chr18	13164789	13164791	1
Random	Cyno	chr8	137959827	137959829	1
Random	Cyno	chr8	138046930	138046932	1
Random	Cyno	chr8	138236093	138236095	1
Random	Cyno	chr9	3641632	3641634	1
Random	Cyno	chr9	3708733	3708735	1
Random	Cyno	chr17	77500852	77500854	1
Random	Cyno	chr13	49723595	49723597	1
Random	Cyno	chr12	63953275	63953277	1
Random	Cyno	chr10	19182250	19182252	1
Random	Cyno	chr14	65973591	65973593	1
Random	Cyno	chr15	46821627	46821629	1
Random	Cyno	chr15	46868404	46868406	1
Random	Cyno	chr11	122769756	122769758	1
Random	Cyno	chr5	37954200	37954202	1
Random	Cyno	chr3	29245486	29245488	1
Random	Cyno	chr14	43922574	43922576	1
Random	Cyno	chr14	44295055	44295057	1
Random	Cyno	chr14	44352219	44352221	1
Random	Cyno	chr13	67300494	67300496	1
Random	Cyno	chr1	130357468	130357470	1
Random	Cyno	chr1	130436164	130436166	1
Random	Cyno	chr6	16950603	16950605	1
Random	Cyno	chr6	17000300	17000302	1
Random	Cyno	chr6	17046441	17046443	1
Random	Cyno	chr7	166748021	166748023	1
Random	Cyno	chr8	72893549	72893551	1
Random	Cyno	chr11	135687471	135687473	1
Random	Cyno	chr11	135833292	135833294	1
Random	Cyno	chr11	135881587	135881589	1
Random	Cyno	chr15	40704294	40704296	1
Random	Cyno	chr2	190222525	190222527	1
Random	Cyno	chr1	77240913	77240915	1
Random	Cyno	chr1	77521690	77521692	1
Random	Cyno	chr1	77528108	77528110	1
Random	Cyno	chr12	18092639	18092641	1
Random	Cyno	chr8	117229325	117229327	1
Random	Cyno	chr12	74352755	74352757	1
Random	Cyno	chr12	74361870	74361872	1
Random	Cyno	chr12	74435468	74435470	1
Random	Cyno	chr12	74682495	74682497	1
Random	Cyno	chr12	74689202	74689204	1
Random	Cyno	chr6	128253644	128253646	1
Random	Cyno	chrX	112818909	112818911	1
Random	Cyno	chr13	8788908	8788910	1
Random	Cyno	chr13	8826159	8826161	1
Random	Cyno	chr5	132737791	132737793	1
Random	Cyno	chr5	132761600	132761602	1
Random	Cyno	chr5	132849630	132849632	1
Random	Cyno	chr5	133050849	133050851	1
Random	Cyno	chr5	133153703	133153705	1
Random	Cyno	chr5	133188048	133188050	1
Random	Cyno	chr5	133316315	133316317	1
Random	Cyno	chrUn_KE146089	8626	8628	1
Random	Cyno	chr4	102835121	102835123	1
Random	Cyno	chr15	17324574	17324576	1
Random	Cyno	chr10	55272349	55272351	1
Random	Cyno	chr18	55634121	55634123	1
Random	Cyno	chr8	136423407	136423409	1
Random	Cyno	chr8	136455006	136455008	1
Random	Cyno	chr13	62550620	62550622	1
Random	Cyno	chr4	53921791	53921793	1
Random	Cyno	chrX	33770255	33770257	1
Random	Cyno	chrX	33902786	33902788	1
Random	Cyno	chrX	34067175	34067177	1
Random	Cyno	chr2	56470686	56470688	1
Random	Cyno	chrX	147058267	147058269	1
Random	Cyno	chr5	166954917	166954919	1
Random	Cyno	chr10	20402305	20402307	1
Random	Cyno	chr4	106324569	106324571	1
Random	Cyno	chr12	31775909	31775911	1
Random	Cyno	chr12	31808759	31808761	1
Random	Cyno	chr12	31952973	31952975	1
Random	Cyno	chr12	31984056	31984058	1
Random	Cyno	chr12	32039832	32039834	1
Random	Cyno	chr12	32122337	32122339	1
Random	Cyno	chr14	54111932	54111934	1
Random	Cyno	chrX	40633362	40633364	1
Random	Cyno	chr13	53257139	53257141	1
Random	Cyno	chr8	55440648	55440650	1
Random	Cyno	chr18	37571183	37571185	1
Random	Cyno	chr18	37613232	37613234	1
Random	Cyno	chr18	37648937	37648939	1
Random	Cyno	chr18	37699154	37699156	1
Random	Cyno	chr5	138494408	138494410	1
Random	Cyno	chr1	108338152	108338154	1
Random	Cyno	chr20	38737479	38737481	1
Random	Cyno	chr20	38776728	38776730	1
Random	Cyno	chr20	38796721	38796723	1
Random	Cyno	chr9	41536476	41536478	1
Random	Cyno	chr9	41604293	41604295	1
Random	Cyno	chr9	41620802	41620804	1
Random	Cyno	chr11	122590440	122590442	1
Random	Cyno	chr4	92354082	92354084	1
Random	Cyno	chr4	92484895	92484897	1
Random	Cyno	chr4	92693713	92693715	1
Random	Cyno	chr4	92771010	92771012	1
Random	Cyno	chrX	25277885	25277887	1
Random	Cyno	chr15	29003043	29003045	1
Random	Cyno	chr15	29052866	29052868	1
Random	Cyno	chr12	65577394	65577396	1
Random	Cyno	chr3	13890728	13890730	1
Random	Cyno	chr2	169215402	169215404	1
Random	Cyno	chr2	169289030	169289032	1
Random	Cyno	chr2	169489447	169489449	1
Random	Cyno	chr8	118266410	118266412	1
Random	Cyno	chr10	39534710	39534712	1
Random	Cyno	chr7	163324083	163324085	1
Random	Cyno	chr7	163326057	163326059	1
Random	Cyno	chr1_KE145507_random	418901	418903	1
Random	Cyno	chr4	102338072	102338074	1
Random	Cyno	chr4	110941261	110941263	1
Random	Cyno	chr8	37263093	37263095	1
Random	Cyno	chr6	26769113	26769115	1
Random	Cyno	chr17	2619518	2619520	1
Random	Cyno	chr17	2913411	2913413	1
Random	Cyno	chr11	101879543	101879545	1
Random	Cyno	chr11	101888545	101888547	1
Random	Cyno	chr18	5899619	5899621	1
Random	Cyno	chr16	45901304	45901306	1
Random	Cyno	chr6	82103022	82103024	1
Random	Cyno	chr6	82168201	82168203	1
Random	Cyno	chr14	101353808	101353810	1
Random	Cyno	chr8	85932452	85932454	1
Random	Cyno	chr8	85932876	85932878	1
Random	Cyno	chr3	24631202	24631204	1
Random	Cyno	chr3	24944508	24944510	1
Random	Cyno	chr3	24961283	24961285	1
Random	Cyno	chr3	25305144	25305146	1
Random	Cyno	chr11	131620067	131620069	1
Random	Cyno	chr5	130669920	130669922	1
Random	Cyno	chr2	15348780	15348782	1
Random	Cyno	chr12	76178302	76178304	1
Random	Cyno	chr7	77128182	77128184	1
Random	Cyno	chr8	142454506	142454508	1
Random	Cyno	chr8	142485380	142485382	1
Random	Cyno	chr12	41908965	41908967	1
Random	Cyno	chr12	42017519	42017521	1
Random	Cyno	chr12	42086671	42086673	1
Random	Cyno	chr12	42114501	42114503	1
Random	Cyno	chr3	131834070	131834072	1
Random	Cyno	chr9	16843751	16843753	1
Random	Cyno	chr14	61173792	61173794	1
Random	Cyno	chrX	141705644	141705646	1
Random	Cyno	chrX	141887364	141887366	1
Random	Cyno	chrX	141892845	141892847	1
Random	Cyno	chr7	170029543	170029545	1
Random	Cyno	chr20	28204070	28204072	1
Random	Cyno	chr5	135187974	135187976	1
Random	Cyno	chr5	135257360	135257362	1
Random	Cyno	chr5	135297060	135297062	1
Random	Cyno	chr5	135630925	135630927	1
Random	Cyno	chr5	135774765	135774767	1
Random	Cyno	chr10	81103764	81103766	1
Random	Cyno	chr6	173066578	173066580	1
Random	Cyno	chr14	122143068	122143070	1
Random	Cyno	chr14	67975113	67975115	1
Random	Cyno	chr5	103424612	103424614	1
Random	Cyno	chr5	103469198	103469200	1
Random	Cyno	chr5	103512047	103512049	1
Random	Cyno	chr5	189030814	189030816	1
Random	Cyno	chr11	20371565	20371567	1
Random	Cyno	chrX	93477136	93477138	1
Random	Cyno	chr2	184895697	184895699	1
Random	Cyno	chr6	103984877	103984879	1
Random	Cyno	chr6	104197679	104197681	1
Random	Cyno	chr6	104214247	104214249	1
Random	Cyno	chr6	104403643	104403645	1
Random	Cyno	chr6	104871518	104871520	1
Random	Cyno	chr3	66474398	66474400	1
Random	Cyno	chr1	84443881	84443883	1
Random	Cyno	chr6	97843465	97843467	1
Random	Cyno	chr6	97922055	97922057	1
Random	Cyno	chr6	97958434	97958436	1
Random	Cyno	chr6	98042245	98042247	1
Random	Cyno	chr3	31165368	31165370	1
Random	Cyno	chr5	116990504	116990506	1
Random	Cyno	chr5	117307428	117307430	1
Random	Cyno	chr5	117349439	117349441	1
Random	Cyno	chr18	62120488	62120490	1
Random	Cyno	chrX	73240398	73240400	1
Random	Cyno	chr12	129446581	129446583	1
Random	Cyno	chr13	49269855	49269857	1
Random	Cyno	chr8	130370990	130370992	1
Random	Cyno	chr8	130654994	130654996	1
Random	Cyno	chr7	69029753	69029755	1
Random	Cyno	chr12	28311651	28311653	1
Random	Cyno	chr3	79052454	79052456	1
Random	Cyno	chr3	79136417	79136419	1
Random	Cyno	chr5	22413440	22413442	1
Random	Cyno	chr5	22468365	22468367	1
Random	Cyno	chr7	24087543	24087545	1
Random	Cyno	chr2	180511670	180511672	1
Random	Cyno	chr14	126702169	126702171	1
Random	Cyno	chr11	57503990	57503992	1
Random	Cyno	chr8	58895297	58895299	1
Random	Cyno	chr6	155308414	155308416	1
Random	Cyno	chr13	50046753	50046755	1
Random	Cyno	chr13	94933773	94933775	1
Random	Cyno	chr7	126703635	126703637	1
Random	Cyno	chr3	11257750	11257752	1
Random	Cyno	chr3	11338828	11338830	1
Random	Cyno	chr15	65887088	65887090	1
Random	Cyno	chr15	84284766	84284768	1
Random	Cyno	chr15	84579111	84579113	1
Random	Cyno	chr15	84671830	84671832	1
Random	Cyno	chrX	6763712	6763714	1
Random	Cyno	chr7	142862777	142862779	1
Random	Cyno	chr12	97673807	97673809	1
Random	Cyno	chr19	38403358	38403360	1
Random	Cyno	chr1	87881165	87881167	1
Random	Cyno	chr2	4507798	4507800	1
Random	Cyno	chr1	175528467	175528469	1
Random	Cyno	chr5	54669985	54669987	1
Random	Cyno	chr5	54674834	54674836	1
Random	Cyno	chrX	119689124	119689126	1
Random	Cyno	chr8	91009109	91009111	1
Random	Cyno	chr14	108579179	108579181	1
Random	Cyno	chr4	59978590	59978592	1
Random	Cyno	chr4	59984930	59984932	1
Random	Cyno	chr18	18788610	18788612	1
Random	Cyno	chr5	43710477	43710479	1
Random	Cyno	chrX	139127465	139127467	1
Random	Cyno	chr2	123638097	123638099	1
Random	Cyno	chr6	18541990	18541992	1
Random	Cyno	chr6	18542005	18542007	1
Random	Cyno	chr1	138130687	138130689	1
Random	Cyno	chr17	58712819	58712821	1
Random	Cyno	chr2	157388507	157388509	1
Random	Cyno	chr5	177409578	177409580	1
Random	Cyno	chr1_KE145507_random	398416	398418	1
Random	Cyno	chr10	60830439	60830441	1
Random	Cyno	chr6	75076596	75076598	1
Random	Cyno	chr3	100025975	100025977	1
Random	Cyno	chr3	100060611	100060613	1
Random	Cyno	chr17	54591291	54591293	1
Random	Cyno	chr13	57289305	57289307	1
Random	Cyno	chr13	57514834	57514836	1
Random	Cyno	chr13	57672298	57672300	1
Random	Cyno	chr13	57757669	57757671	1
Random	Cyno	chr13	58091250	58091252	1
Random	Cyno	chr13	58427677	58427679	1
Random	Cyno	chr17	50338187	50338189	1
Random	Cyno	chr17	50570763	50570765	1
Random	Cyno	chr17	50696895	50696897	1
Random	Cyno	chr17	50783582	50783584	1
Random	Cyno	chr17	50839360	50839362	1
Random	Cyno	chr17	50883867	50883869	1
Random	Cyno	chr9	31724249	31724251	1
Random	Cyno	chr9	31741705	31741707	1
Random	Cyno	chr4	150283910	150283912	1
Random	Cyno	chr10	34335064	34335066	1
Random	Cyno	chr3	51200956	51200958	1
Random	Cyno	chr19	54573901	54573903	1
Random	Cyno	chr2	3356453	3356455	1
Random	Cyno	chr14	91459508	91459510	1
Random	Cyno	chr20	14103783	14103785	1
Random	Cyno	chr20	64080829	64080831	1
Random	Cyno	chr20	64110617	64110619	1
Random	Cyno	chr6	17987074	17987076	1
Random	Cyno	chr6	18131388	18131390	1
Random	Cyno	chr6	18135872	18135874	1
Random	Cyno	chr20	50590243	50590245	1
Random	Cyno	chr20	50996841	50996843	1
Random	Cyno	chr20	51774743	51774745	1
Random	Cyno	chrX	72226395	72226397	1
Random	Cyno	chrX	72254760	72254762	1
Random	Cyno	chr1	109485299	109485301	1
Random	Cyno	chr2	26313621	26313623	1
Random	Cyno	chr7	66146142	66146144	1
Random	Cyno	chr7	66164277	66164279	1
Random	Cyno	chr7	66197129	66197131	1
Random	Cyno	chr2	124507150	124507152	1
Random	Cyno	chr15	111595870	111595872	1
Random	Cyno	chr12	130160900	130160902	1
Random	Cyno	chrX	14638065	14638067	1
Random	Cyno	chrX	118987470	118987472	1
Random	Cyno	chrX	118998161	118998163	1
Random	Cyno	chrX	119221732	119221734	1
Random	Cyno	chrX	119434995	119434997	1
Random	Cyno	chr16	45080022	45080024	1
Random	Cyno	chr16	37432872	37432874	1
Random	Cyno	chr16	37487600	37487602	1
Random	Cyno	chr16	37505642	37505644	1
Random	Cyno	chr16	37524050	37524052	1
Random	Cyno	chr1	193483147	193483149	1
Random	Cyno	chr4	25946671	25946673	1
Random	Cyno	chr5	176788840	176788842	1
Random	Cyno	chr5	176821312	176821314	1
Random	Cyno	chr8	55351510	55351512	1
Random	Cyno	chr5	68194922	68194924	1
Random	Cyno	chr5	68206948	68206950	1
Random	Cyno	chr13	20117869	20117871	1
Random	Cyno	chr8	64650391	64650393	1
Random	Cyno	chr1	47525500	47525502	1
Random	Cyno	chr7	69629402	69629404	1
Random	Cyno	chr10	72606063	72606065	1
Random	Cyno	chr7	76187606	76187608	1
Random	Cyno	chr7	76210687	76210689	1
Random	Cyno	chr7	76544038	76544040	1
Random	Cyno	chr7	76568328	76568330	1
Random	Cyno	chr8	65447829	65447831	1
Random	Cyno	chr18	22097660	22097662	1
Random	Cyno	chr13	52415629	52415631	1
Random	Cyno	chr13	52466707	52466709	1
Random	Cyno	chr13	52820168	52820170	1
Random	Cyno	chrUn_KE145986	26895	26897	1
Random	Cyno	chr5	86821965	86821967	1
Random	Cyno	chr6	45328702	45328704	1
Random	Cyno	chr6	45486810	45486812	1
Random	Cyno	chr6	45524414	45524416	1
Random	Cyno	chr2	188142182	188142184	1
Random	Cyno	chr17	32800798	32800800	1
Random	Cyno	chr17	32849780	32849782	1
Random	Cyno	chr17	32857051	32857053	1
Random	Cyno	chr17	32883326	32883328	1
Random	Cyno	chr17	33166382	33166384	1
Random	Cyno	chr18	29995241	29995243	1
Random	Cyno	chr18	56426083	56426085	1
Random	Cyno	chr13	68829161	68829163	1
Random	Cyno	chr13	68877758	68877760	1
Random	Cyno	chr1	153787761	153787763	1
Random	Cyno	chrX	110171373	110171375	1
Random	Cyno	chr15	29807051	29807053	1
Random	Cyno	chr1	128840541	128840543	1
Random	Cyno	chr1	159718693	159718695	1
Random	Cyno	chr10	12004737	12004739	1
Random	Cyno	chr2	183685516	183685518	1
Random	Cyno	chr10	39144124	39144126	1
Random	Cyno	chr12	11340226	11340228	1
Random	Cyno	chr12	11450567	11450569	1
Random	Cyno	chr12	11485596	11485598	1
Random	Cyno	chr12	11506608	11506610	1
Random	Cyno	chrX	71136915	71136917	1
Random	Cyno	chr14	37916253	37916255	1
Random	Cyno	chr14	37976775	37976777	1
Random	Cyno	chr14	37982041	37982043	1
Random	Cyno	chr14	38035187	38035189	1
Random	Cyno	chr5	23897547	23897549	1
Random	Cyno	chr4	156210013	156210015	1
Random	Cyno	chr2	128229023	128229025	1
Random	Cyno	chr5	27508872	27508874	1
Random	Cyno	chr5	27616767	27616769	1
Random	Cyno	chr5	27692754	27692756	1
Random	Cyno	chr5	27965287	27965289	1
Random	Cyno	chr11	48848983	48848985	1
Random	Cyno	chr7	148672570	148672572	1
Random	Cyno	chr7	148757348	148757350	1
Random	Cyno	chr7	149017669	149017671	1
Random	Cyno	chr6	110615089	110615091	1
Random	Cyno	chr6	110625060	110625062	1
Random	Cyno	chr8	28680517	28680519	1
Random	Cyno	chr8	71227753	71227755	1
Random	Cyno	chr13	103428005	103428007	1
Random	Cyno	chr12	117578910	117578912	1
Random	Cyno	chrX	13834463	13834465	1
Random	Cyno	chr1	27009528	27009530	1
Random	Cyno	chr2	44696809	44696811	1
Random	Cyno	chr4	166675549	166675551	1
Random	Cyno	chr4	166748069	166748071	1
Random	Cyno	chr2	99369405	99369407	1
Random	Cyno	chr5	147741088	147741090	1
Random	Cyno	chr1	72874034	72874036	1
Random	Cyno	chr5	38256033	38256035	1
Random	Cyno	chr15	88995696	88995698	1
Random	Cyno	chr6	143125219	143125221	1
Random	Cyno	chr6	143233975	143233977	1
Random	Cyno	chr11	25356547	25356549	1
Random	Cyno	chr11	41118184	41118186	1
Random	Cyno	chr7	77927172	77927174	1
Random	Cyno	chr7	78148429	78148431	1
Random	Cyno	chr19	34252866	34252868	1
Random	Cyno	chr2	82985421	82985423	1
Random	Cyno	chrX	71491154	71491156	1
Random	Cyno	chr12	91700420	91700422	1
Random	Cyno	chr13	54409930	54409932	1
Random	Cyno	chr2	114685483	114685485	1
Random	Cyno	chrX	93021050	93021052	1
Random	Cyno	chr11	43548169	43548171	1
Random	Cyno	chr13	27542685	27542687	1
Random	Cyno	chr13	27620730	27620732	1
Random	Cyno	chr8	129240622	129240624	1
Random	Cyno	chr18	6546849	6546851	1
Random	Cyno	chr8	73549404	73549406	1
Random	Cyno	chr8	73562731	73562733	1
Random	Cyno	chrX	113720641	113720643	1
Random	Cyno	chrX	113749913	113749915	1
Random	Cyno	chrX	113983629	113983631	1
Random	Cyno	chr17	15900678	15900680	1
Random	Cyno	chr1	43427121	43427123	1
Random	Cyno	chr3	69611730	69611732	1
Random	Cyno	chr1	87712258	87712260	1
Random	Cyno	chr5	45751308	45751310	1
Random	Cyno	chr11	137251490	137251492	1
Random	Cyno	chr12	88086586	88086588	1
Random	Cyno	chr1	171955643	171955645	1
Random	Cyno	chr9	57656559	57656561	1
Random	Cyno	chr1	168399786	168399788	1
Random	Cyno	chr3	96195502	96195504	1
Random	Cyno	chr11	136032810	136032812	1
Random	Cyno	chr8	20740640	20740642	1
Random	Cyno	chr11	72319858	72319860	1
Random	Cyno	chr14	43467599	43467601	1
Random	Cyno	chr14	43771958	43771960	1
Random	Cyno	chr8	127160024	127160026	1
Random	Cyno	chr1	159466066	159466068	1
Random	Cyno	chr12	61624983	61624985	1
Random	Cyno	chr4	56471659	56471661	1
Random	Cyno	chr11	93302209	93302211	1
Random	Cyno	chrX	143355337	143355339	1
Random	Cyno	chr1	42946174	42946176	1
Random	Cyno	chr4	154704060	154704062	1
Random	Cyno	chrX_KE145869_random	84108	84110	1
Random	Cyno	chr1_KE145507_random	77484	77486	1
Random	Cyno	chr1_KE145507_random	172530	172532	1
Random	Cyno	chr15	49410709	49410711	1
Random	Cyno	chr7	169848492	169848494	1
Random	Cyno	chr17	88289169	88289171	1
Random	Cyno	chr17	88318410	88318412	1
Random	Cyno	chr9	90572105	90572107	1
Random	Cyno	chr9	51906761	51906763	1
Random	Cyno	chr7	33562724	33562726	1
Random	Cyno	chr11	59174848	59174850	1
Random	Cyno	chr11	59568294	59568296	1
Random	Cyno	chr11	59568555	59568557	1
Random	Cyno	chr11	59871960	59871962	1
Random	Cyno	chr16	63527214	63527216	1
Random	Cyno	chr14	69312259	69312261	1
Random	Cyno	chr2	138712583	138712585	1
Random	Cyno	chr8	137168675	137168677	1
Random	Cyno	chr2	114032428	114032430	1
Random	Cyno	chr1	187388362	187388364	1
Random	Cyno	chr15	97840532	97840534	1
Random	Cyno	chr14	78886053	78886055	1
Random	Cyno	chr14	78510744	78510746	1
Random	Cyno	chr5	70649765	70649767	1
Random	Cyno	chr5	71111230	71111232	1
Random	Cyno	chr5	71128546	71128548	1
Random	Cyno	chr5	71289956	71289958	1
Random	Cyno	chr5	71350632	71350634	1
Random	Cyno	chr5	71444596	71444598	1
Random	Cyno	chr5	71510717	71510719	1
Random	Cyno	chr3	168073269	168073271	1
Random	Cyno	chr1	76695138	76695140	1
Random	Cyno	chr3	99446706	99446708	1
Random	Cyno	chr11	5657522	5657524	1
Random	Cyno	chr18	55009511	55009513	1
Random	Cyno	chr1	211640250	211640252	1
Random	Cyno	chr7	110667707	110667709	1
Random	Cyno	chr13	61212365	61212367	1
Random	Cyno	chr3	152595255	152595257	1
Random	Cyno	chr3	152634398	152634400	1
Random	Cyno	chr3	152803975	152803977	1
Random	Cyno	chr5	16500647	16500649	1
Random	Cyno	chr5	16524751	16524753	1
Random	Cyno	chr16	23695334	23695336	1
Random	Cyno	chr8	9924169	9924171	1
Random	Cyno	chr8	9948589	9948591	1
Random	Cyno	chr1	104792540	104792542	1
Random	Cyno	chr1	104993492	104993494	1
Random	Cyno	chr1	105063964	105063966	1
Random	Cyno	chr1	105166276	105166278	1
Random	Cyno	chr2	19980038	19980040	1
Random	Cyno	chr2	11028663	11028665	1
Random	Cyno	chr3	123554122	123554124	1
Random	Cyno	chr7	21275518	21275520	1
Random	Cyno	chr15	39704539	39704541	1
Random	Cyno	chr17	13633450	13633452	1
Random	Cyno	chr17	13735852	13735854	1
Random	Cyno	chr17	13815037	13815039	1
Random	Cyno	chr11	88009924	88009926	1
Random	Cyno	chr14	11247175	11247177	1
Random	Cyno	chr11	32320567	32320569	1
Random	Cyno	chrX	89711847	89711849	1
Random	Cyno	chr7	5808660	5808662	1
Random	Cyno	chr7	5825545	5825547	1
Random	Cyno	chr7	5960517	5960519	1
Random	Cyno	chr4	70375613	70375615	1
Random	Cyno	chr13	60692219	60692221	1
Random	Cyno	chr1	175153289	175153291	1
Random	Cyno	chrX	135784480	135784482	1
Random	Cyno	chr3	47938223	47938225	1
Random	Cyno	chr7	43315109	43315111	1
Random	Cyno	chr13	62408845	62408847	1
Random	Cyno	chrUn_KE147045	27856	27858	1
Random	Cyno	chr11	111174639	111174641	1
Random	Cyno	chr11	111235209	111235211	1
Random	Cyno	chr14	13675838	13675840	1
Random	Cyno	chr1	102394653	102394655	1
Random	Cyno	chr1	102409351	102409353	1
Random	Cyno	chr1	66070737	66070739	1
Random	Cyno	chr12	51550985	51550987	1
Random	Cyno	chr4	160728076	160728078	1
Random	Cyno	chr6	147363641	147363643	1
Random	Cyno	chr20	69254713	69254715	1
Random	Cyno	chr14	97919327	97919329	1
Random	Cyno	chr1	213239795	213239797	1
Random	Cyno	chr19	37418666	37418668	1
Random	Cyno	chr7	107881989	107881991	1
Random	Cyno	chr7	108164179	108164181	1
Random	Cyno	chr7	108448853	108448855	1
Random	Cyno	chr7	108552416	108552418	1
Random	Cyno	chr2	162096387	162096389	1
Random	Cyno	chr12	82093489	82093491	1
Random	Cyno	chr12	82498174	82498176	1
Random	Cyno	chr15	74976855	74976857	1
Random	Cyno	chr15	75118086	75118088	1
Random	Cyno	chr15	75277060	75277062	1
Random	Cyno	chr3	134735080	134735082	1
Random	Cyno	chr9	17434660	17434662	1
Random	Cyno	chr9	17545217	17545219	1
Random	Cyno	chr12	121910947	121910949	1
Random	Cyno	chr5	175115758	175115760	1
Random	Cyno	chr1	8661076	8661078	1
Random	Cyno	chr20	50061596	50061598	1
Random	Cyno	chr2	15134964	15134966	1
Random	Cyno	chr7	139864135	139864137	1
Random	Cyno	chrX	7536702	7536704	1
Random	Cyno	chr11	83391375	83391377	1
Random	Cyno	chr5	117710264	117710266	1
Random	Cyno	chr5	117755209	117755211	1
Random	Cyno	chr16	69841234	69841236	1
Random	Cyno	chr16	69958288	69958290	1
Random	Cyno	chr5	189349819	189349821	1
Random	Cyno	chr4	13017101	13017103	1
Random	Cyno	chr7	36183961	36183963	1
Random	Cyno	chr14	70095784	70095786	1
Random	Cyno	chr1	157711974	157711976	1
Random	Cyno	chr1	142284402	142284404	1
Random	Cyno	chr8	145933980	145933982	1
Random	Cyno	chr12	23325928	23325930	1
Random	Cyno	chr12	23408722	23408724	1
Random	Cyno	chr14	120487305	120487307	1
Random	Cyno	chr11	136322072	136322074	1
Random	Cyno	chr7	143424708	143424710	1
Random	Cyno	chr4	1150495	1150497	1
Random	Cyno	chr7	123917854	123917856	1
Random	Cyno	chr7	124031912	124031914	1
Random	Cyno	chr8	69450371	69450373	1
Random	Cyno	chr7	56393322	56393324	1
Random	Cyno	chr3	9858782	9858784	1
Random	Cyno	chr3	9891165	9891167	1
Random	Cyno	chrX	146640487	146640489	1
Random	Cyno	chr4	132688798	132688800	1
Random	Cyno	chr20	78076945	78076947	1
Random	Cyno	chr9	74340482	74340484	1
Random	Cyno	chr8	122032107	122032109	1
Random	Cyno	chr14	4006836	4006838	1
Random	Cyno	chr2	97955049	97955051	1
Random	Cyno	chr2	157967125	157967127	1
Random	Cyno	chr14	9236332	9236334	1
Random	Cyno	chr3	36331666	36331668	1
Random	Cyno	chr3	157214321	157214323	1
Random	Cyno	chr3	157222911	157222913	1
Random	Cyno	chr2	14846246	14846248	1
Random	Cyno	chr3	153992250	153992252	1
Random	Cyno	chr5	47198007	47198009	1
Random	Cyno	chr5	47313345	47313347	1
Random	Cyno	chr5	47313879	47313881	1
Random	Cyno	chr5	47377333	47377335	1
Random	Cyno	chr6	143548830	143548832	1
Random	Cyno	chr8	39622313	39622315	1
Random	Cyno	chr11	8167112	8167114	1
Random	Cyno	chr8	88165386	88165388	1
Random	Cyno	chr8	88439609	88439611	1
Random	Cyno	chr18	5302440	5302442	1
Random	Cyno	chr13	4057864	4057866	1
Random	Cyno	chr7	91596310	91596312	1
Random	Cyno	chr5	87793183	87793185	1
Random	Cyno	chr8	126351138	126351140	1
Random	Cyno	chr18	33583295	33583297	1
Random	Cyno	chr11	50291377	50291379	1
Random	Cyno	chrX	48278814	48278816	1
Random	Cyno	chr18	59000673	59000675	1
Random	Cyno	chr18	59003929	59003931	1
Random	Cyno	chr15	59005062	59005064	1
Random	Cyno	chr14	92205037	92205039	1
Random	Cyno	chr7	27603277	27603279	1
Random	Cyno	chr7	27606165	27606167	1
Random	Cyno	chr11	49442934	49442936	1
Random	Cyno	chr11	49571837	49571839	1
Random	Cyno	chr6	80488761	80488763	1
Random	Cyno	chr11	48676981	48676983	1
Random	Cyno	chr6	46382913	46382915	1
Random	Cyno	chr1	222155235	222155237	1
Random	Cyno	chr19	23667636	23667638	1
Random	Cyno	chr2	133571265	133571267	1
Random	Cyno	chr4	13590614	13590616	1
Random	Cyno	chr2	69554260	69554262	1
Random	Cyno	chrX	61152177	61152179	1
Random	Cyno	chr19	20121966	20121968	1
Random	Cyno	chrX	36211119	36211121	1
Random	Cyno	chrUn_KE146044	43277	43279	1
Random	Cyno	chr2	35324630	35324632	1
Random	Cyno	chr10	27750830	27750832	1
Random	Cyno	chr5	112352768	112352770	1
Random	Cyno	chr5	112395641	112395643	1
Random	Cyno	chr9	88199943	88199945	1
Random	Cyno	chr20	24685436	24685438	1
Random	Cyno	chr13	36649238	36649240	1
Random	Cyno	chr3	15740214	15740216	1
Random	Cyno	chr4	108703502	108703504	1
Random	Cyno	chr4	108933356	108933358	1
Random	Cyno	chr4	109023203	109023205	1
Random	Cyno	chr4	109363175	109363177	1
Random	Cyno	chr4	109376439	109376441	1
Random	Cyno	chr4	109590098	109590100	1
Random	Cyno	chr4	109624417	109624419	1
Random	Cyno	chr16	41803698	41803700	1
Random	Cyno	chr16	41830207	41830209	1
Random	Cyno	chr17	53912323	53912325	1
Random	Cyno	chr17	17184096	17184098	1
Random	Cyno	chr12	112254920	112254922	1
Random	Cyno	chr10	86385060	86385062	1
Random	Cyno	chr10	86487627	86487629	1
Random	Cyno	chr17	9036651	9036653	1
Random	Cyno	chr10	18603735	18603737	1
Random	Cyno	chr5	156063639	156063641	1
Random	Cyno	chr5	156100789	156100791	1
Random	Cyno	chr16	9395901	9395903	1
Random	Cyno	chr16	9482689	9482691	1
Random	Cyno	chr16	9571187	9571189	1
Random	Cyno	chr16	9594074	9594076	1
Random	Cyno	chr20	29484919	29484921	1
Random	Cyno	chr7	111610330	111610332	1
Random	Cyno	chr11	69887811	69887813	1
Random	Cyno	chr3	54634214	54634216	1
Random	Cyno	chr3	54754140	54754142	1
Random	Cyno	chr3	54884690	54884692	1
Random	Cyno	chr3	54922912	54922914	1
Random	Cyno	chr12	60401574	60401576	1
Random	Cyno	chr5	106433962	106433964	1
Random	Cyno	chr5	106462039	106462041	1
Random	Cyno	chr3	166650382	166650384	1
Random	Cyno	chr3	112401154	112401156	1
Random	Cyno	chr3	112411338	112411340	1
Random	Cyno	chr3	112415636	112415638	1
Random	Cyno	chr5	8684401	8684403	1
Random	Cyno	chr2	34652630	34652632	1
Random	Cyno	chr16	80316228	80316230	1
Random	Cyno	chr1	124901388	124901390	1
Random	Cyno	chr14	7973010	7973012	1
Random	Cyno	chr10	5652360	5652362	1
Random	Cyno	chr1	23935118	23935120	1
Random	Cyno	chr16	47756317	47756319	1
Random	Cyno	chr12	86447003	86447005	1
Random	Cyno	chr1	192534909	192534911	1
Random	Cyno	chr8	102653444	102653446	1
Random	Cyno	chr8	102659907	102659909	1
Random	Cyno	chr9	111920806	111920808	1
Random	Cyno	chr1	181639316	181639318	1
Random	Cyno	chr1	181650474	181650476	1
Random	Cyno	chrX	126867803	126867805	1
Random	Cyno	chr13	81131374	81131376	1
Random	Cyno	chr20	2945696	2945698	1
Random	Cyno	chr14	118794493	118794495	1
Random	Cyno	chr9	99938182	99938184	1
Random	Cyno	chr5	84663254	84663256	1
Random	Cyno	chr8	114617313	114617315	1
Random	Cyno	chr15	39785671	39785673	1
Random	Cyno	chr12	123017747	123017749	1
Random	Cyno	chr9	59884969	59884971	1
Random	Cyno	chr9	60088309	60088311	1
Random	Cyno	chr18	66602690	66602692	1
Random	Cyno	chr18	66606565	66606567	1
Random	Cyno	chr3	128456745	128456747	1
Random	Cyno	chr4	40329214	40329216	1
Random	Cyno	chr5	89441045	89441047	1
Random	Cyno	chr13	37317052	37317054	1
Random	Cyno	chr20	40257654	40257656	1
Random	Cyno	chr8	17591623	17591625	1
Random	Cyno	chr3	178613629	178613631	1
Random	Cyno	chr3	178795746	178795748	1
Random	Cyno	chr3	178953017	178953019	1
Random	Cyno	chr5	145291745	145291747	1
Random	Cyno	chr2	76285341	76285343	1
Random	Cyno	chr17	4537510	4537512	1
Random	Cyno	chr6	121969127	121969129	1
Random	Cyno	chr2	73663870	73663872	1
Random	Cyno	chr2	73680434	73680436	1
Random	Cyno	chr2	73773963	73773965	1
Random	Cyno	chr19	54806510	54806512	1
Random	Cyno	chr15	43151538	43151540	1
Random	Cyno	chr6	173752306	173752308	1
Random	Cyno	chr20	19157362	19157364	1
Random	Cyno	chr1	213703705	213703707	1
Random	Cyno	chr1	213746649	213746651	1
Random	Cyno	chr1	213996683	213996685	1
Random	Cyno	chr6	160363186	160363188	1
Random	Cyno	chr19	1812056	1812058	1
Random	Cyno	chr6	132434251	132434253	1
Random	Cyno	chr4	98033634	98033636	1
Random	Cyno	chr17	1781857	1781859	1
Random	Cyno	chr6	112142455	112142457	1
Random	Cyno	chr3	6327135	6327137	1
Random	Cyno	chr7	179201	179203	1
Random	Cyno	chr18	29124122	29124124	1
Random	Cyno	chr7	134447225	134447227	1
Random	Cyno	chr12	97608330	97608332	1
Random	Cyno	chr9	75494095	75494097	1
Random	Cyno	chr8	61319434	61319436	1
Random	Cyno	chr17	68292268	68292270	1
Random	Cyno	chrX	37435454	37435456	1
Random	Cyno	chr13	30820658	30820660	1
Random	Cyno	chr13	73172708	73172710	1
Random	Cyno	chrX	15250303	15250305	1
Random	Cyno	chrX	15333952	15333954	1
Random	Cyno	chrX	15350599	15350601	1
Random	Cyno	chr4	12575114	12575116	1
Random	Cyno	chr2	105968349	105968351	1
Random	Cyno	chr2	106039177	106039179	1
Random	Cyno	chr5	24511752	24511754	1
Random	Cyno	chr5	15356895	15356897	1
Random	Cyno	chr5	147284438	147284440	1
Random	Cyno	chr5	147498850	147498852	1
Random	Cyno	chr7	170365422	170365424	1
Random	Cyno	chr20	69603720	69603722	1
Random	Cyno	chr5	161619486	161619488	1
Random	Cyno	chr5	161828610	161828612	1
Random	Cyno	chr5	161959567	161959569	1
Random	Cyno	chr14	93177137	93177139	1
Random	Cyno	chr14	93318011	93318013	1
Random	Cyno	chr14	93694573	93694575	1
Random	Cyno	chr14	93768656	93768658	1
Random	Cyno	chrX	18837807	18837809	1
Random	Cyno	chr1	80686806	80686808	1
Random	Cyno	chr1	80713725	80713727	1
Random	Cyno	chr1	80996331	80996333	1
Random	Cyno	chr9	91222192	91222194	1
Random	Cyno	chr2	22068170	22068172	1
Random	Cyno	chr3	86120832	86120834	1
Random	Cyno	chr7	34507602	34507604	1
Random	Cyno	chr7	34515341	34515343	1
Random	Cyno	chr6	61376626	61376628	1
Random	Cyno	chr14	75781744	75781746	1
Random	Cyno	chr1	139406440	139406442	1
Random	Cyno	chr1	139625090	139625092	1
Random	Cyno	chr1	81763652	81763654	1
Random	Cyno	chr4	49082768	49082770	1
Random	Cyno	chr15	16306840	16306842	1
Random	Cyno	chr1	188084208	188084210	1
Random	Cyno	chr16	46268031	46268033	1
Random	Cyno	chr1	222216051	222216053	1
Random	Cyno	chr12	48541999	48542001	1
Random	Cyno	chr12	48628630	48628632	1
Random	Cyno	chr9	18516131	18516133	1
Random	Cyno	chr8	6956758	6956760	1
Random	Cyno	chr12	65131386	65131388	1
Random	Cyno	chr12	21692874	21692876	1
Random	Cyno	chr1	86939652	86939654	1
Random	Cyno	chr5	14916436	14916438	1
Random	Cyno	chr5	14930026	14930028	1
Random	Cyno	chr15	110637292	110637294	1
Random	Cyno	chr7	138407314	138407316	1
Random	Cyno	chr11	16084587	16084589	1
Random	Cyno	chr10	44575275	44575277	1
Random	Cyno	chr2	16602095	16602097	1
Random	Cyno	chr8	658386	658388	1
Random	Cyno	chr6	156890699	156890701	1
Random	Cyno	chr6	156907722	156907724	1
Random	Cyno	chr6	156912796	156912798	1
Random	Cyno	chr2	34830797	34830799	1
Random	Cyno	chr2	123813477	123813479	1
Random	Cyno	chr2	124109086	124109088	1
Random	Cyno	chr14	104265213	104265215	1
Random	Cyno	chr20	21399207	21399209	1
Random	Cyno	chr20	59740201	59740203	1
Random	Cyno	chr20	59749493	59749495	1
Random	Cyno	chr16	31624229	31624231	1
Random	Cyno	chr20	66238919	66238921	1
Random	Cyno	chr16	53430948	53430950	1
Random	Cyno	chr1	195062445	195062447	1
Random	Cyno	chr16	80583274	80583276	1
Random	Cyno	chr1	32543099	32543101	1
Random	Cyno	chr1	32587910	32587912	1
Random	Cyno	chr3	116787102	116787104	1
Random	Cyno	chr14	66531212	66531214	1
Random	Cyno	chr10	14615238	14615240	1
Random	Cyno	chr10	14650689	14650691	1
Random	Cyno	chr12	106097647	106097649	1
Random	Cyno	chr3	42351737	42351739	1
Random	Cyno	chr3	42376001	42376003	1
Random	Cyno	chr7	72633778	72633780	1
Random	Cyno	chr7	72634802	72634804	1
Random	Cyno	chr11	132887208	132887210	1
Random	Cyno	chr19	23327590	23327592	1
Random	Cyno	chr19	53891364	53891366	1
Random	Cyno	chr15	100923213	100923215	1
Random	Cyno	chr9	115934602	115934604	1
Random	Cyno	chr2	98872971	98872973	1
Random	Cyno	chr6	158277276	158277278	1
Random	Cyno	chr7	138804304	138804306	1
Random	Cyno	chr3	185650408	185650410	1
Random	Cyno	chr3	186173453	186173455	1
Random	Cyno	chr3	186193599	186193601	1
Random	Cyno	chr12	85908523	85908525	1
Random	Cyno	chr5	6124951	6124953	1
Random	Cyno	chr4	57625563	57625565	1
Random	Cyno	chr10	83984710	83984712	1
Random	Cyno	chrX	11664960	11664962	1
Random	Cyno	chr1	155779769	155779771	1
Random	Cyno	chr1	9849440	9849442	1
Random	Cyno	chr5	81764535	81764537	1
Random	Cyno	chr6	67849910	67849912	1
Random	Cyno	chr5	73800348	73800350	1
Random	Cyno	chr5	73841835	73841837	1
Random	Cyno	chr5	74325356	74325358	1
Random	Cyno	chr5	74535085	74535087	1
Random	Cyno	chr15	85967299	85967301	1
Random	Cyno	chr5	186354868	186354870	1
Random	Cyno	chr5	18394083	18394085	1
Random	Cyno	chr5	18608793	18608795	1
Random	Cyno	chr5	18849440	18849442	1
Random	Cyno	chr5	18909436	18909438	1
Random	Cyno	chr9	92996617	92996619	1
Random	Cyno	chr5	82074663	82074665	1
Random	Cyno	chr9	34550560	34550562	1
Random	Cyno	chr8	21412795	21412797	1
Random	Cyno	chr8	21413760	21413762	1
Random	Cyno	chr1	128414116	128414118	1
Random	Cyno	chr1	128517549	128517551	1
Random	Cyno	chr1	128613424	128613426	1
Random	Cyno	chr1	128633479	128633481	1
Random	Cyno	chr1	2473361	2473363	1
Random	Cyno	chr16	55153853	55153855	1
Random	Cyno	chr8	140451791	140451793	1
Random	Cyno	chr13_KE145753_random	30214	30216	1
Random	Cyno	chr9	112998734	112998736	1
Random	Cyno	chr3	56555955	56555957	1
Random	Cyno	chr1	95758074	95758076	1
[truncated: 28,001 more rows]

## Sheet: CHIPAtlas
CHIP-Atlas Enrichment Analysis Predict proteins bound to given genomic loci and genes
ID	Experiment type	Feature	Cell class	Cell	Num of peaks	Overlaps / Sample	Overlaps / Control	Log P-val	Log Q-val	Fold Enrichment2
NHP Random (Human Genome LiftOver)	SRX481059	DNase-seq	Accessible chromatin	Liver	Fetal liver	82239	127/16947	102/16947	-0.953372	1.2451
NHP Random (Human Genome LiftOver)	SRX481058	DNase-seq	Accessible chromatin	Liver	Fetal liver	87513	119/16947	100/16947	-0.653107	1.19
NHP Random (Human Genome LiftOver)	SRX2370603	DNase-seq	Accessible chromatin	Liver	Hep G2	114017	129/16947	113/16947	-0.477286	1.14159
NHP Random (Human Genome LiftOver)	SRX10478065	DNase-seq	Accessible chromatin	Liver	Liver	17004	13/16947	19/16947	-0.423821	0.684211
NHP Random (Human Genome LiftOver)	SRX2370644	DNase-seq	Accessible chromatin	Liver	Hepatocytes	114604	100/16947	89/16947	-0.331771	1.1236
NHP Random (Human Genome LiftOver)	SRX2370604	DNase-seq	Accessible chromatin	Liver	Hep G2	62517	66/16947	57/16947	-0.327863	1.15789
NHP Random (Human Genome LiftOver)	SRX10661383	DNase-seq	Accessible chromatin	Liver	Liver	13671	7/16947	11/16947	-0.318249	0.636364
NHP Random (Human Genome LiftOver)	SRX100919	DNase-seq	Accessible chromatin	Liver	Hepatic Stellate Cells	198	2/16947	0/16947	-0.301043	inf
NHP Random (Human Genome LiftOver)	SRX037108	DNase-seq	Accessible chromatin	Liver	Hep G2	71313	127/16947	118/16947	-0.216047	1.07627
NHP Random (Human Genome LiftOver)	SRX2370612	DNase-seq	Accessible chromatin	Liver	Liver	40029	34/16947	29/16947	-0.211602	1.17241
NHP Random (Human Genome LiftOver)	SRX10661382	DNase-seq	Accessible chromatin	Liver	Liver	63382	66/16947	61/16947	-0.14129	1.08197
NHP Random (Human Genome LiftOver)	SRX10476788	DNase-seq	Accessible chromatin	Liver	Liver	23995	31/16947	28/16947	-0.0998143	1.10714
NHP Random (Human Genome LiftOver)	SRX069232	DNase-seq	Accessible chromatin	Liver	Hep G2	32641	47/16947	50/16947	-0.0762456	0.94
NHP Random (Human Genome LiftOver)	SRX10478084	DNase-seq	Accessible chromatin	Liver	Liver	50718	63/16947	60/16947	-0.0671579	1.05
NHP Random (Human Genome LiftOver)	SRX10477197	DNase-seq	Accessible chromatin	Liver	Liver	62368	64/16947	61/16947	-0.066584	1.04918
NHP Random (Human Genome LiftOver)	SRX069230	DNase-seq	Accessible chromatin	Liver	Hep G2	40898	46/16947	48/16947	-0.0372477	0.958333
NHP Random (Human Genome LiftOver)	SRX10475653	DNase-seq	Accessible chromatin	Liver	Liver	55698	84/16947	82/16947	-0.027791	1.02439
NHP Random (Human Genome LiftOver)	SRX100913	DNase-seq	Accessible chromatin	Liver	Hepatocytes	4058	2/16947	1/16947	0	2
NHP Random (Human Genome LiftOver)	SRX2370643	DNase-seq	Accessible chromatin	Liver	Hepatocytes	562	2/16947	1/16947	0	2
NHP Random (Human Genome LiftOver)	SRX10478532	DNase-seq	Accessible chromatin	Liver	Liver	42272	48/16947	47/16947	0	1.02128
NHP Random (Human Genome LiftOver)	SRX10478491	DNase-seq	Accessible chromatin	Liver	Liver	31090	35/16947	35/16947	0	1
NHP Random (Human Genome LiftOver)	SRX100898	DNase-seq	Accessible chromatin	Liver	HuH-7	408	0/16947	0/16947	0	inf
NHP Random (Human Genome LiftOver)	SRX100918	DNase-seq	Accessible chromatin	Liver	HuH-7	671	0/16947	0/16947	0	inf
NHP Random (Human Genome LiftOver)	SRX10230768	ATAC-Seq	Accessible chromatin	Liver	Hu1545	101934	201/16947	138/16947	-3.16028	1.45652
NHP Random (Human Genome LiftOver)	SRX13554181	ATAC-Seq	Accessible chromatin	Liver	HuH-7	53642	217/16947	162/16947	-2.28286	1.33951
NHP Random (Human Genome LiftOver)	SRX13554180	ATAC-Seq	Accessible chromatin	Liver	HuH-7	47766	187/16947	144/16947	-1.69441	1.29861
NHP Random (Human Genome LiftOver)	SRX11512876	ATAC-Seq	Accessible chromatin	Liver	Hepatoblasts	54660	223/16947	177/16947	-1.62904	1.25989
NHP Random (Human Genome LiftOver)	SRX17025398	ATAC-Seq	Accessible chromatin	Liver	Hepatic Stellate Cells	75768	200/16947	159/16947	-1.47285	1.25786
NHP Random (Human Genome LiftOver)	SRX10478233	ATAC-Seq	Accessible chromatin	Liver	Liver	79180	252/16947	207/16947	-1.41401	1.21739
NHP Random (Human Genome LiftOver)	SRX10478520	ATAC-Seq	Accessible chromatin	Liver	Liver	85398	277/16947	230/16947	-1.40394	1.20435
NHP Random (Human Genome LiftOver)	SRX10475734	ATAC-Seq	Accessible chromatin	Liver	Hep G2	72159	247/16947	204/16947	-1.33381	1.21078
NHP Random (Human Genome LiftOver)	SRX9853116	ATAC-Seq	Accessible chromatin	Liver	Liver	73847	286/16947	240/16947	-1.3198	1.19167
NHP Random (Human Genome LiftOver)	SRX10230774	ATAC-Seq	Accessible chromatin	Liver	Hu1545	97139	189/16947	152/16947	-1.3018	1.24342
NHP Random (Human Genome LiftOver)	SRX10478628	ATAC-Seq	Accessible chromatin	Liver	Liver	88020	247/16947	206/16947	-1.23383	1.19903
NHP Random (Human Genome LiftOver)	SRX10049147	ATAC-Seq	Accessible chromatin	Liver	RBE	55590	215/16947	178/16947	-1.16986	1.20787
NHP Random (Human Genome LiftOver)	SRX10475732	ATAC-Seq	Accessible chromatin	Liver	Hep G2	58843	201/16947	166/16947	-1.12956	1.21084
NHP Random (Human Genome LiftOver)	SRX10478234	ATAC-Seq	Accessible chromatin	Liver	Liver	75449	229/16947	192/16947	-1.11152	1.19271
NHP Random (Human Genome LiftOver)	SRX17025407	ATAC-Seq	Accessible chromatin	Liver	Hepatic Stellate Cells	67447	172/16947	140/16947	-1.10953	1.22857
NHP Random (Human Genome LiftOver)	SRX10475733	ATAC-Seq	Accessible chromatin	Liver	Hep G2	67860	230/16947	195/16947	-1.01383	1.17949
NHP Random (Human Genome LiftOver)	SRX10478627	ATAC-Seq	Accessible chromatin	Liver	Liver	81523	212/16947	179/16947	-0.985209	1.18436
NHP Random (Human Genome LiftOver)	SRX11512874	ATAC-Seq	Accessible chromatin	Liver	Hepatoblasts	47975	177/16947	147/16947	-0.977434	1.20408
NHP Random (Human Genome LiftOver)	SRX17025392	ATAC-Seq	Accessible chromatin	Liver	Hepatic Stellate Cells	66260	164/16947	136/16947	-0.930878	1.20588
NHP Random (Human Genome LiftOver)	SRX11453850	ATAC-Seq	Accessible chromatin	Liver	Hep G2	122597	192/16947	162/16947	-0.91666	1.18519
NHP Random (Human Genome LiftOver)	SRX10478486	ATAC-Seq	Accessible chromatin	Liver	Liver	59363	173/16947	145/16947	-0.892548	1.1931
NHP Random (Human Genome LiftOver)	SRX10478521	ATAC-Seq	Accessible chromatin	Liver	Liver	75692	228/16947	196/16947	-0.887135	1.16327
NHP Random (Human Genome LiftOver)	SRX17025394	ATAC-Seq	Accessible chromatin	Liver	Hepatic Stellate Cells	69756	168/16947	141/16947	-0.86269	1.19149
NHP Random (Human Genome LiftOver)	SRX10476602	ATAC-Seq	Accessible chromatin	Liver	Liver	68520	181/16947	153/16947	-0.86168	1.18301
NHP Random (Human Genome LiftOver)	SRX17025391	ATAC-Seq	Accessible chromatin	Liver	Hepatic Stellate Cells	70267	173/16947	146/16947	-0.843285	1.18493
NHP Random (Human Genome LiftOver)	SRX17025405	ATAC-Seq	Accessible chromatin	Liver	Hepatic Stellate Cells	44502	106/16947	85/16947	-0.834104	1.24706
NHP Random (Human Genome LiftOver)	SRX10475731	ATAC-Seq	Accessible chromatin	Liver	Liver	64192	179/16947	152/16947	-0.821422	1.17763
NHP Random (Human Genome LiftOver)	SRX17025397	ATAC-Seq	Accessible chromatin	Liver	Hepatic Stellate Cells	73446	177/16947	151/16947	-0.781708	1.17219
NHP Random (Human Genome LiftOver)	SRX11512875	ATAC-Seq	Accessible chromatin	Liver	Hepatoblasts	59254	218/16947	191/16947	-0.708193	1.14136
NHP Random (Human Genome LiftOver)	SRX11512873	ATAC-Seq	Accessible chromatin	Liver	Hepatoblasts	70319	260/16947	231/16947	-0.692469	1.12554
NHP Random (Human Genome LiftOver)	SRX10049146	ATAC-Seq	Accessible chromatin	Liver	RBE	51172	192/16947	168/16947	-0.651872	1.14286
NHP Random (Human Genome LiftOver)	SRX17025395	ATAC-Seq	Accessible chromatin	Liver	Hepatic Stellate Cells	75638	171/16947	149/16947	-0.623157	1.14765
NHP Random (Human Genome LiftOver)	SRX5574414	ATAC-Seq	Accessible chromatin	Liver	Hep G2	91420	141/16947	121/16947	-0.622356	1.16529
NHP Random (Human Genome LiftOver)	SRX10600376	ATAC-Seq	Accessible chromatin	Liver	Hep 3B	3019	0/16947	3/16947	-0.602098	0
NHP Random (Human Genome LiftOver)	SRX5574411	ATAC-Seq	Accessible chromatin	Liver	Hep G2	28274	38/16947	28/16947	-0.572929	1.35714
NHP Random (Human Genome LiftOver)	SRX19759939	ATAC-Seq	Accessible chromatin	Liver	Liver	25517	50/16947	39/16947	-0.539913	1.28205
NHP Random (Human Genome LiftOver)	SRX17025404	ATAC-Seq	Accessible chromatin	Liver	Hepatic Stellate Cells	66192	147/16947	129/16947	-0.516854	1.13953
NHP Random (Human Genome LiftOver)	SRX13554183	ATAC-Seq	Accessible chromatin	Liver	HuH-7	23935	79/16947	66/16947	-0.49764	1.19697
NHP Random (Human Genome LiftOver)	SRX10478485	ATAC-Seq	Accessible chromatin	Liver	Liver	56227	156/16947	138/16947	-0.495727	1.13043
NHP Random (Human Genome LiftOver)	SRX6981281	ATAC-Seq	Accessible chromatin	Liver	Hepatocellular carcinoma	24840	95/16947	81/16947	-0.486942	1.17284
NHP Random (Human Genome LiftOver)	SRX10475730	ATAC-Seq	Accessible chromatin	Liver	Liver	54963	137/16947	121/16947	-0.457729	1.13223
NHP Random (Human Genome LiftOver)	SRX11453849	ATAC-Seq	Accessible chromatin	Liver	Hep G2	55635	77/16947	65/16947	-0.449786	1.18462
NHP Random (Human Genome LiftOver)	SRX10336512	ATAC-Seq	Accessible chromatin	Liver	SK-HEP-1	5576	7/16947	12/16947	-0.444727	0.583333
NHP Random (Human Genome LiftOver)	SRX13554182	ATAC-Seq	Accessible chromatin	Liver	HuH-7	24302	79/16947	67/16947	-0.441722	1.1791
NHP Random (Human Genome LiftOver)	SRX10476603	ATAC-Seq	Accessible chromatin	Liver	Liver	67111	166/16947	149/16947	-0.437578	1.11409
NHP Random (Human Genome LiftOver)	SRX17025401	ATAC-Seq	Accessible chromatin	Liver	Hepatic Stellate Cells	60313	133/16947	118/16947	-0.425814	1.12712
NHP Random (Human Genome LiftOver)	SRX17025403	ATAC-Seq	Accessible chromatin	Liver	Hepatic Stellate Cells	33963	73/16947	62/16947	-0.410548	1.17742
NHP Random (Human Genome LiftOver)	SRX9853107	ATAC-Seq	Accessible chromatin	Liver	Liver	47001	143/16947	128/16947	-0.405362	1.11719
NHP Random (Human Genome LiftOver)	SRX17025408	ATAC-Seq	Accessible chromatin	Liver	Hepatic Stellate Cells	51208	111/16947	98/16947	-0.392425	1.13265
NHP Random (Human Genome LiftOver)	SRX17025406	ATAC-Seq	Accessible chromatin	Liver	Hepatic Stellate Cells	49771	113/16947	100/16947	-0.387713	1.13
NHP Random (Human Genome LiftOver)	SRX17025402	ATAC-Seq	Accessible chromatin	Liver	Hepatic Stellate Cells	29384	65/16947	55/16947	-0.38659	1.18182
NHP Random (Human Genome LiftOver)	SRX10600378	ATAC-Seq	Accessible chromatin	Liver	Hep 3B	9179	5/16947	9/16947	-0.372785	0.555556
NHP Random (Human Genome LiftOver)	SRX12495367	ATAC-Seq	Accessible chromatin	Liver	Hepatocytes	32158	71/16947	61/16947	-0.363875	1.16393
NHP Random (Human Genome LiftOver)	SRX9288014	ATAC-Seq	Accessible chromatin	Liver	Liver organoids	8484	24/16947	18/16947	-0.35604	1.33333
NHP Random (Human Genome LiftOver)	SRX2708800	ATAC-Seq	Accessible chromatin	Liver	Hep G2	4657	2/16947	5/16947	-0.343828	0.4
NHP Random (Human Genome LiftOver)	SRX15798958	ATAC-Seq	Accessible chromatin	Liver	Huh-7.5	50137	53/16947	62/16947	-0.341944	0.854839
NHP Random (Human Genome LiftOver)	SRX5563042	ATAC-Seq	Accessible chromatin	Liver	PLC/PRF/5	22084	78/16947	68/16947	-0.341504	1.14706
NHP Random (Human Genome LiftOver)	SRX11453848	ATAC-Seq	Accessible chromatin	Liver	Hep G2	106802	143/16947	130/16947	-0.331676	1.1
NHP Random (Human Genome LiftOver)	SRX5563045	ATAC-Seq	Accessible chromatin	Liver	PLC/PRF/5	22831	82/16947	72/16947	-0.330306	1.13889
NHP Random (Human Genome LiftOver)	SRX17025393	ATAC-Seq	Accessible chromatin	Liver	Hepatic Stellate Cells	55590	123/16947	111/16947	-0.327326	1.10811
NHP Random (Human Genome LiftOver)	SRX17025400	ATAC-Seq	Accessible chromatin	Liver	Hepatic Stellate Cells	39785	87/16947	77/16947	-0.317637	1.12987
NHP Random (Human Genome LiftOver)	SRX17025396	ATAC-Seq	Accessible chromatin	Liver	Hepatic Stellate Cells	58336	129/16947	117/16947	-0.317337	1.10256
NHP Random (Human Genome LiftOver)	SRX10600377	ATAC-Seq	Accessible chromatin	Liver	Hep 3B	16514	14/16947	19/16947	-0.312795	0.736842
NHP Random (Human Genome LiftOver)	SRX10475330	ATAC-Seq	Accessible chromatin	Liver	Hep G2	33381	93/16947	83/16947	-0.304074	1.12048
NHP Random (Human Genome LiftOver)	SRX10336511	ATAC-Seq	Accessible chromatin	Liver	SK-HEP-1	993	0/16947	2/16947	-0.301043	0
NHP Random (Human Genome LiftOver)	SRX10600375	ATAC-Seq	Accessible chromatin	Liver	Hep 3B	2329	0/16947	2/16947	-0.301043	0
NHP Random (Human Genome LiftOver)	SRX10676388	ATAC-Seq	Accessible chromatin	Liver	Liver	770	0/16947	2/16947	-0.301043	0
NHP Random (Human Genome LiftOver)	SRX10676396	ATAC-Seq	Accessible chromatin	Liver	Liver	824	0/16947	2/16947	-0.301043	0
NHP Random (Human Genome LiftOver)	SRX2708806	ATAC-Seq	Accessible chromatin	Liver	Hep G2	1665	0/16947	2/16947	-0.301043	0
NHP Random (Human Genome LiftOver)	SRX5574412	ATAC-Seq	Accessible chromatin	Liver	Hep G2	112598	142/16947	130/16947	-0.298309	1.09231
NHP Random (Human Genome LiftOver)	SRX9853119	ATAC-Seq	Accessible chromatin	Liver	Liver	38244	124/16947	113/16947	-0.288546	1.09735
NHP Random (Human Genome LiftOver)	SRX5651536	ATAC-Seq	Accessible chromatin	Liver	Liver ductal organoids	25164	33/16947	27/16947	-0.285179	1.22222
NHP Random (Human Genome LiftOver)	SRX17025399	ATAC-Seq	Accessible chromatin	Liver	Hepatic Stellate Cells	60944	136/16947	125/16947	-0.272111	1.088
NHP Random (Human Genome LiftOver)	SRX9963796	ATAC-Seq	Accessible chromatin	Liver	Liver	58448	72/16947	64/16947	-0.26146	1.125
NHP Random (Human Genome LiftOver)	SRX10676630	ATAC-Seq	Accessible chromatin	Liver	Liver	65415	47/16947	54/16947	-0.259549	0.87037
NHP Random (Human Genome LiftOver)	SRX18644856	ATAC-Seq	Accessible chromatin	Liver	LX-2	12291	20/16947	25/16947	-0.258676	0.8
NHP Random (Human Genome LiftOver)	SRX9853115	ATAC-Seq	Accessible chromatin	Liver	Liver	39083	129/16947	119/16947	-0.246935	1.08403
NHP Random (Human Genome LiftOver)	SRX10230780	ATAC-Seq	Accessible chromatin	Liver	Huh-7.5	80118	132/16947	122/16947	-0.243433	1.08197
NHP Random (Human Genome LiftOver)	SRX10676634	ATAC-Seq	Accessible chromatin	Liver	Liver	39882	36/16947	42/16947	-0.243256	0.857143
NHP Random (Human Genome LiftOver)	SRX5563038	ATAC-Seq	Accessible chromatin	Liver	PLC/PRF/5	22803	81/16947	73/16947	-0.242627	1.10959
NHP Random (Human Genome LiftOver)	SRX10676662	ATAC-Seq	Accessible chromatin	Liver	Liver	44617	39/16947	45/16947	-0.232711	0.866667
NHP Random (Human Genome LiftOver)	SRX18644859	ATAC-Seq	Accessible chromatin	Liver	LX-2	15459	27/16947	32/16947	-0.219967	0.84375
NHP Random (Human Genome LiftOver)	SRX5563039	ATAC-Seq	Accessible chromatin	Liver	PLC/PRF/5	20357	72/16947	65/16947	-0.216342	1.10769
NHP Random (Human Genome LiftOver)	SRX5651532	ATAC-Seq	Accessible chromatin	Liver	Liver ductal organoids	19114	20/16947	16/16947	-0.209341	1.25
NHP Random (Human Genome LiftOver)	SRX9853110	ATAC-Seq	Accessible chromatin	Liver	Liver	45023	136/16947	127/16947	-0.207242	1.07087
NHP Random (Human Genome LiftOver)	SRX10676381	ATAC-Seq	Accessible chromatin	Liver	Liver	1429	1/16947	3/16947	-0.204135	0.333333
NHP Random (Human Genome LiftOver)	SRX10676398	ATAC-Seq	Accessible chromatin	Liver	Liver	1202	1/16947	3/16947	-0.204135	0.333333
NHP Random (Human Genome LiftOver)	SRX9853108	ATAC-Seq	Accessible chromatin	Liver	Liver	46565	143/16947	134/16947	-0.201058	1.06716
NHP Random (Human Genome LiftOver)	SRX9256256	ATAC-Seq	Accessible chromatin	Liver	HuH-7	22883	57/16947	51/16947	-0.2006	1.11765
NHP Random (Human Genome LiftOver)	SRX19759940	ATAC-Seq	Accessible chromatin	Liver	Liver	11998	22/16947	18/16947	-0.196798	1.22222
NHP Random (Human Genome LiftOver)	SRX9256253	ATAC-Seq	Accessible chromatin	Liver	HuH-7	28152	60/16947	54/16947	-0.194361	1.11111
NHP Random (Human Genome LiftOver)	SRX5651538	ATAC-Seq	Accessible chromatin	Liver	Liver ductal organoids	20480	23/16947	19/16947	-0.191275	1.21053
NHP Random (Human Genome LiftOver)	SRX17911883	ATAC-Seq	Accessible chromatin	Liver	Liver	19989	35/16947	40/16947	-0.19105	0.875
NHP Random (Human Genome LiftOver)	SRX6981280	ATAC-Seq	Accessible chromatin	Liver	Hepatocellular carcinoma	17408	62/16947	56/16947	-0.190495	1.10714
NHP Random (Human Genome LiftOver)	SRX5651530	ATAC-Seq	Accessible chromatin	Liver	Liver ductal organoids	8221	11/16947	8/16947	-0.188752	1.375
NHP Random (Human Genome LiftOver)	SRX9853111	ATAC-Seq	Accessible chromatin	Liver	Liver	41774	122/16947	114/16947	-0.188708	1.07018
NHP Random (Human Genome LiftOver)	SRX10676661	ATAC-Seq	Accessible chromatin	Liver	Liver	37205	41/16947	36/16947	-0.188146	1.13889
NHP Random (Human Genome LiftOver)	SRX14798190	ATAC-Seq	Accessible chromatin	Liver	Liver	19768	64/16947	58/16947	-0.186839	1.10345
NHP Random (Human Genome LiftOver)	SRX10676650	ATAC-Seq	Accessible chromatin	Liver	Liver	15441	10/16947	13/16947	-0.169068	0.769231
NHP Random (Human Genome LiftOver)	SRX10676642	ATAC-Seq	Accessible chromatin	Liver	Liver	46972	50/16947	45/16947	-0.16665	1.11111
NHP Random (Human Genome LiftOver)	SRX2708801	ATAC-Seq	Accessible chromatin	Liver	Hep G2	4075	2/16947	4/16947	-0.162745	0.5
NHP Random (Human Genome LiftOver)	SRX10676641	ATAC-Seq	Accessible chromatin	Liver	Liver	30899	26/16947	30/16947	-0.162011	0.866667
NHP Random (Human Genome LiftOver)	SRX9853122	ATAC-Seq	Accessible chromatin	Liver	Liver	43744	125/16947	118/16947	-0.155295	1.05932
NHP Random (Human Genome LiftOver)	SRX9853106	ATAC-Seq	Accessible chromatin	Liver	Liver	45032	130/16947	123/16947	-0.151787	1.05691
NHP Random (Human Genome LiftOver)	SRX14223987	ATAC-Seq	Accessible chromatin	Liver	Hep G2	29299	91/16947	85/16947	-0.151417	1.07059
NHP Random (Human Genome LiftOver)	SRX9246486	ATAC-Seq	Accessible chromatin	Liver	Hep G2	13201	34/16947	30/16947	-0.150141	1.13333
NHP Random (Human Genome LiftOver)	SRX7030830	ATAC-Seq	Accessible chromatin	Liver	Hep G2	60780	103/16947	97/16947	-0.140871	1.06186
NHP Random (Human Genome LiftOver)	SRX9853117	ATAC-Seq	Accessible chromatin	Liver	Liver	34363	104/16947	98/16947	-0.140085	1.06122
NHP Random (Human Genome LiftOver)	SRX12287198	ATAC-Seq	Accessible chromatin	Liver	Liver	62472	74/16947	69/16947	-0.132178	1.07246
NHP Random (Human Genome LiftOver)	SRX18644857	ATAC-Seq	Accessible chromatin	Liver	LX-2	8800	20/16947	17/16947	-0.129191	1.17647
NHP Random (Human Genome LiftOver)	SRX9246485	ATAC-Seq	Accessible chromatin	Liver	Hep G2	17114	44/16947	40/16947	-0.128815	1.1
NHP Random (Human Genome LiftOver)	SRX9288015	ATAC-Seq	Accessible chromatin	Liver	Liver organoids	17845	44/16947	40/16947	-0.128815	1.1
NHP Random (Human Genome LiftOver)	SRX10676670	ATAC-Seq	Accessible chromatin	Liver	Liver	46153	46/16947	42/16947	-0.125511	1.09524
NHP Random (Human Genome LiftOver)	SRX10475331	ATAC-Seq	Accessible chromatin	Liver	Hep G2	30974	82/16947	77/16947	-0.124578	1.06494
NHP Random (Human Genome LiftOver)	SRX10676658	ATAC-Seq	Accessible chromatin	Liver	Liver	22825	25/16947	22/16947	-0.113108	1.13636
NHP Random (Human Genome LiftOver)	SRX9853105	ATAC-Seq	Accessible chromatin	Liver	Liver	36028	100/16947	95/16947	-0.111265	1.05263
NHP Random (Human Genome LiftOver)	SRX10600369	ATAC-Seq	Accessible chromatin	Liver	Hep 3B	7875	5/16947	7/16947	-0.111049	0.714286
NHP Random (Human Genome LiftOver)	SRX9853123	ATAC-Seq	Accessible chromatin	Liver	Liver	36454	107/16947	102/16947	-0.107104	1.04902
NHP Random (Human Genome LiftOver)	SRX10676656	ATAC-Seq	Accessible chromatin	Liver	Liver	32703	29/16947	26/16947	-0.103729	1.11538
NHP Random (Human Genome LiftOver)	SRX9256255	ATAC-Seq	Accessible chromatin	Liver	HuH-7	28218	65/16947	61/16947	-0.102917	1.06557
NHP Random (Human Genome LiftOver)	SRX9853112	ATAC-Seq	Accessible chromatin	Liver	Liver	44993	122/16947	117/16947	-0.0995269	1.04274
NHP Random (Human Genome LiftOver)	SRX9853104	ATAC-Seq	Accessible chromatin	Liver	Liver	26607	70/16947	74/16947	-0.0956737	0.945946
NHP Random (Human Genome LiftOver)	SRX14798189	ATAC-Seq	Accessible chromatin	Liver	Liver	13331	32/16947	35/16947	-0.0931229	0.914286
NHP Random (Human Genome LiftOver)	SRX9288012	ATAC-Seq	Accessible chromatin	Liver	Liver organoids	32282	81/16947	77/16947	-0.0909668	1.05195
NHP Random (Human Genome LiftOver)	SRX10600379	ATAC-Seq	Accessible chromatin	Liver	Hep 3B	9551	8/16947	10/16947	-0.0891195	0.8
NHP Random (Human Genome LiftOver)	SRX9246483	ATAC-Seq	Accessible chromatin	Liver	Hep G2	15108	38/16947	35/16947	-0.0888826	1.08571
NHP Random (Human Genome LiftOver)	SRX12367777	ATAC-Seq	Accessible chromatin	Liver	Hep G2	18855	41/16947	38/16947	-0.0851603	1.07895
NHP Random (Human Genome LiftOver)	SRX10676632	ATAC-Seq	Accessible chromatin	Liver	Liver	46030	38/16947	41/16947	-0.0851603	0.926829
NHP Random (Human Genome LiftOver)	SRX10676637	ATAC-Seq	Accessible chromatin	Liver	Liver	12567	9/16947	11/16947	-0.0842041	0.818182
NHP Random (Human Genome LiftOver)	SRX10676640	ATAC-Seq	Accessible chromatin	Liver	Liver	11993	9/16947	11/16947	-0.0842041	0.818182
NHP Random (Human Genome LiftOver)	SRX9246484	ATAC-Seq	Accessible chromatin	Liver	Hep G2	18026	45/16947	42/16947	-0.0808396	1.07143
NHP Random (Human Genome LiftOver)	SRX5651533	ATAC-Seq	Accessible chromatin	Liver	Liver ductal organoids	12754	10/16947	12/16947	-0.0800034	0.833333
NHP Random (Human Genome LiftOver)	SRX10676636	ATAC-Seq	Accessible chromatin	Liver	Liver	45889	43/16947	46/16947	-0.079856	0.934783
NHP Random (Human Genome LiftOver)	ERX3015860	ATAC-Seq	Accessible chromatin	Liver	Hep G2	5594	13/16947	11/16947	-0.0763609	1.18182
NHP Random (Human Genome LiftOver)	SRX10600371	ATAC-Seq	Accessible chromatin	Liver	Hep 3B	13963	12/16947	14/16947	-0.0731641	0.857143
NHP Random (Human Genome LiftOver)	SRX5651529	ATAC-Seq	Accessible chromatin	Liver	Liver ductal organoids	14720	12/16947	14/16947	-0.0731641	0.857143
NHP Random (Human Genome LiftOver)	SRX9288013	ATAC-Seq	Accessible chromatin	Liver	Liver organoids	50792	131/16947	127/16947	-0.0699049	1.0315
NHP Random (Human Genome LiftOver)	SRX10230786	ATAC-Seq	Accessible chromatin	Liver	Huh-7.5	88106	132/16947	128/16947	-0.0696185	1.03125
NHP Random (Human Genome LiftOver)	SRX10676654	ATAC-Seq	Accessible chromatin	Liver	Liver	19764	15/16947	17/16947	-0.0655097	0.882353
NHP Random (Human Genome LiftOver)	SRX19759930	ATAC-Seq	Accessible chromatin	Liver	Liver	15047	16/16947	18/16947	-0.063437	0.888889
NHP Random (Human Genome LiftOver)	SRX5563044	ATAC-Seq	Accessible chromatin	Liver	PLC/PRF/5	23104	75/16947	72/16947	-0.0610967	1.04167
NHP Random (Human Genome LiftOver)	SRX15798957	ATAC-Seq	Accessible chromatin	Liver	Huh-7.5	18133	23/16947	25/16947	-0.0528839	0.92
NHP Random (Human Genome LiftOver)	SRX10676667	ATAC-Seq	Accessible chromatin	Liver	Liver	35542	26/16947	24/16947	-0.0517622	1.08333
NHP Random (Human Genome LiftOver)	SRX19759941	ATAC-Seq	Accessible chromatin	Liver	Liver	22497	26/16947	28/16947	-0.0497145	0.928571
NHP Random (Human Genome LiftOver)	SRX10676651	ATAC-Seq	Accessible chromatin	Liver	Liver	32291	27/16947	29/16947	-0.0487765	0.931034
NHP Random (Human Genome LiftOver)	SRX15798956	ATAC-Seq	Accessible chromatin	Liver	Huh-7.5	21286	30/16947	28/16947	-0.0478889	1.07143
NHP Random (Human Genome LiftOver)	SRX18644858	ATAC-Seq	Accessible chromatin	Liver	LX-2	15463	29/16947	31/16947	-0.0470474	0.935484
NHP Random (Human Genome LiftOver)	SRX10676666	ATAC-Seq	Accessible chromatin	Liver	Liver	44303	30/16947	32/16947	-0.0462481	0.9375
NHP Random (Human Genome LiftOver)	SRX19759929	ATAC-Seq	Accessible chromatin	Liver	Liver	30305	36/16947	34/16947	-0.0434108	1.05882
NHP Random (Human Genome LiftOver)	SRX17911884	ATAC-Seq	Accessible chromatin	Liver	Liver	20403	38/16947	40/16947	-0.0410337	0.95
NHP Random (Human Genome LiftOver)	SRX14798191	ATAC-Seq	Accessible chromatin	Liver	Liver	17279	47/16947	49/16947	-0.0368439	0.959184
NHP Random (Human Genome LiftOver)	SRX18644862	ATAC-Seq	Accessible chromatin	Liver	LX-2	23218	53/16947	51/16947	-0.0353497	1.03922
NHP Random (Human Genome LiftOver)	SRX9256254	ATAC-Seq	Accessible chromatin	Liver	HuH-7	26910	53/16947	55/16947	-0.0346672	0.963636
NHP Random (Human Genome LiftOver)	SRX9853114	ATAC-Seq	Accessible chromatin	Liver	Liver	19970	61/16947	59/16947	-0.0328331	1.0339
NHP Random (Human Genome LiftOver)	SRX15798959	ATAC-Seq	Accessible chromatin	Liver	Huh-7.5	56900	63/16947	65/16947	-0.0317597	0.969231
NHP Random (Human Genome LiftOver)	SRX5563043	ATAC-Seq	Accessible chromatin	Liver	PLC/PRF/5	21504	68/16947	66/16947	-0.0310198	1.0303
NHP Random (Human Genome LiftOver)	SRX12367782	ATAC-Seq	Accessible chromatin	Liver	HuH-7	31636	84/16947	86/16947	-0.0274541	0.976744
NHP Random (Human Genome LiftOver)	SRX9853109	ATAC-Seq	Accessible chromatin	Liver	Liver	41150	105/16947	107/16947	-0.0245251	0.981308
NHP Random (Human Genome LiftOver)	SRX10756655	ATAC-Seq	Accessible chromatin	Liver	Liver	2787	3/16947	2/16947	0	1.5
NHP Random (Human Genome LiftOver)	SRX10676659	ATAC-Seq	Accessible chromatin	Liver	Liver	7746	7/16947	6/16947	0	1.16667
NHP Random (Human Genome LiftOver)	SRX10676663	ATAC-Seq	Accessible chromatin	Liver	Liver	8532	7/16947	6/16947	0	1.16667
NHP Random (Human Genome LiftOver)	SRX10756653	ATAC-Seq	Accessible chromatin	Liver	Liver	6409	7/16947	6/16947	0	1.16667
NHP Random (Human Genome LiftOver)	SRX10756656	ATAC-Seq	Accessible chromatin	Liver	Liver	8231	9/16947	8/16947	0	1.125
NHP Random (Human Genome LiftOver)	SRX18644855	ATAC-Seq	Accessible chromatin	Liver	LX-2	4801	11/16947	10/16947	0	1.1
NHP Random (Human Genome LiftOver)	SRX5651534	ATAC-Seq	Accessible chromatin	Liver	Liver ductal organoids	10952	11/16947	10/16947	0	1.1
NHP Random (Human Genome LiftOver)	SRX10660979	ATAC-Seq	Accessible chromatin	Liver	Liver	6101	13/16947	12/16947	0	1.08333
NHP Random (Human Genome LiftOver)	SRX10756654	ATAC-Seq	Accessible chromatin	Liver	Liver	19118	19/16947	18/16947	0	1.05556
NHP Random (Human Genome LiftOver)	SRX10756659	ATAC-Seq	Accessible chromatin	Liver	Liver	19202	19/16947	18/16947	0	1.05556
NHP Random (Human Genome LiftOver)	SRX10676638	ATAC-Seq	Accessible chromatin	Liver	Liver	26424	25/16947	24/16947	0	1.04167
NHP Random (Human Genome LiftOver)	SRX10676633	ATAC-Seq	Accessible chromatin	Liver	Liver	28884	28/16947	27/16947	0	1.03704
NHP Random (Human Genome LiftOver)	SRX10676647	ATAC-Seq	Accessible chromatin	Liver	Liver	33781	33/16947	32/16947	0	1.03125
NHP Random (Human Genome LiftOver)	SRX10676631	ATAC-Seq	Accessible chromatin	Liver	Liver	62537	59/16947	58/16947	0	1.01724
NHP Random (Human Genome LiftOver)	SRX18644861	ATAC-Seq	Accessible chromatin	Liver	LX-2	27264	67/16947	66/16947	0	1.01515
NHP Random (Human Genome LiftOver)	SRX7030831	ATAC-Seq	Accessible chromatin	Liver	Hep G2	52800	88/16947	87/16947	0	1.01149
NHP Random (Human Genome LiftOver)	SRX9853113	ATAC-Seq	Accessible chromatin	Liver	Liver	36036	92/16947	91/16947	0	1.01099
NHP Random (Human Genome LiftOver)	SRX10600370	ATAC-Seq	Accessible chromatin	Liver	Hep 3B	4545	4/16947	4/16947	0	1
NHP Random (Human Genome LiftOver)	SRX10600374	ATAC-Seq	Accessible chromatin	Liver	Hep 3B	10376	11/16947	11/16947	0	1
NHP Random (Human Genome LiftOver)	SRX10600380	ATAC-Seq	Accessible chromatin	Liver	Hep 3B	30454	38/16947	38/16947	0	1
NHP Random (Human Genome LiftOver)	SRX10676383	ATAC-Seq	Accessible chromatin	Liver	Liver	464	1/16947	1/16947	0	1
NHP Random (Human Genome LiftOver)	SRX10676397	ATAC-Seq	Accessible chromatin	Liver	Liver	689	1/16947	1/16947	0	1
NHP Random (Human Genome LiftOver)	SRX10676399	ATAC-Seq	Accessible chromatin	Liver	Liver	2411	5/16947	5/16947	0	1
NHP Random (Human Genome LiftOver)	SRX10676400	ATAC-Seq	Accessible chromatin	Liver	Liver	471	1/16947	1/16947	0	1
NHP Random (Human Genome LiftOver)	SRX10676635	ATAC-Seq	Accessible chromatin	Liver	Liver	15499	13/16947	13/16947	0	1
NHP Random (Human Genome LiftOver)	SRX10676646	ATAC-Seq	Accessible chromatin	Liver	Liver	30806	28/16947	28/16947	0	1
NHP Random (Human Genome LiftOver)	SRX10676649	ATAC-Seq	Accessible chromatin	Liver	Liver	1735	1/16947	1/16947	0	1
NHP Random (Human Genome LiftOver)	SRX10676653	ATAC-Seq	Accessible chromatin	Liver	Liver	1833	1/16947	1/16947	0	1
NHP Random (Human Genome LiftOver)	SRX10676657	ATAC-Seq	Accessible chromatin	Liver	Liver	18285	16/16947	16/16947	0	1
NHP Random (Human Genome LiftOver)	SRX10676664	ATAC-Seq	Accessible chromatin	Liver	Liver	1358	1/16947	1/16947	0	1
NHP Random (Human Genome LiftOver)	SRX10676668	ATAC-Seq	Accessible chromatin	Liver	Liver	27155	18/16947	18/16947	0	1
NHP Random (Human Genome LiftOver)	SRX10676671	ATAC-Seq	Accessible chromatin	Liver	Liver	56088	54/16947	54/16947	0	1
NHP Random (Human Genome LiftOver)	SRX19759928	ATAC-Seq	Accessible chromatin	Liver	Liver	27599	29/16947	29/16947	0	1
NHP Random (Human Genome LiftOver)	SRX19759931	ATAC-Seq	Accessible chromatin	Liver	Liver	13344	17/16947	17/16947	0	1
NHP Random (Human Genome LiftOver)	SRX19759932	ATAC-Seq	Accessible chromatin	Liver	Liver	34194	43/16947	43/16947	0	1
NHP Random (Human Genome LiftOver)	SRX19759933	ATAC-Seq	Accessible chromatin	Liver	Liver	30217	36/16947	36/16947	0	1
NHP Random (Human Genome LiftOver)	SRX19759942	ATAC-Seq	Accessible chromatin	Liver	Liver	15061	16/16947	16/16947	0	1
NHP Random (Human Genome LiftOver)	SRX2708802	ATAC-Seq	Accessible chromatin	Liver	Hep G2	2597	2/16947	2/16947	0	1
NHP Random (Human Genome LiftOver)	SRX2708803	ATAC-Seq	Accessible chromatin	Liver	Hep G2	5755	6/16947	6/16947	0	1
NHP Random (Human Genome LiftOver)	SRX2708804	ATAC-Seq	Accessible chromatin	Liver	Hep G2	13398	15/16947	15/16947	0	1
NHP Random (Human Genome LiftOver)	SRX2708805	ATAC-Seq	Accessible chromatin	Liver	Hep G2	9923	11/16947	11/16947	0	1
NHP Random (Human Genome LiftOver)	SRX5574413	ATAC-Seq	Accessible chromatin	Liver	Hep G2	19611	19/16947	19/16947	0	1
NHP Random (Human Genome LiftOver)	SRX5651531	ATAC-Seq	Accessible chromatin	Liver	Liver ductal organoids	13450	12/16947	12/16947	0	1
NHP Random (Human Genome LiftOver)	SRX7023027	ATAC-Seq	Accessible chromatin	Liver	Liver	803	1/16947	1/16947	0	1
NHP Random (Human Genome LiftOver)	SRX9853118	ATAC-Seq	Accessible chromatin	Liver	Liver	34665	108/16947	108/16947	0	1
NHP Random (Human Genome LiftOver)	SRX9853121	ATAC-Seq	Accessible chromatin	Liver	Liver	16315	44/16947	44/16947	0	1
NHP Random (Human Genome LiftOver)	SRX10676673	ATAC-Seq	Accessible chromatin	Liver	Liver	54497	44/16947	45/16947	0	0.977778
NHP Random (Human Genome LiftOver)	SRX9853120	ATAC-Seq	Accessible chromatin	Liver	Liver	14977	36/16947	37/16947	0	0.972973
NHP Random (Human Genome LiftOver)	SRX10756658	ATAC-Seq	Accessible chromatin	Liver	Liver	32881	32/16947	33/16947	0	0.969697
NHP Random (Human Genome LiftOver)	SRX10676669	ATAC-Seq	Accessible chromatin	Liver	Liver	35163	30/16947	31/16947	0	0.967742
NHP Random (Human Genome LiftOver)	SRX5651535	ATAC-Seq	Accessible chromatin	Liver	Liver ductal organoids	24303	23/16947	24/16947	0	0.958333
NHP Random (Human Genome LiftOver)	SRX18644860	ATAC-Seq	Accessible chromatin	Liver	LX-2	10934	21/16947	22/16947	0	0.954545
NHP Random (Human Genome LiftOver)	ERX3015862	ATAC-Seq	Accessible chromatin	Liver	Hep G2	8832	17/16947	18/16947	0	0.944444
NHP Random (Human Genome LiftOver)	ERX3015861	ATAC-Seq	Accessible chromatin	Liver	Hep G2	3082	5/16947	6/16947	0	0.833333
NHP Random (Human Genome LiftOver)	SRX10600373	ATAC-Seq	Accessible chromatin	Liver	Hep 3B	5950	5/16947	6/16947	0	0.833333
NHP Random (Human Genome LiftOver)	SRX10676639	ATAC-Seq	Accessible chromatin	Liver	Liver	9115	5/16947	6/16947	0	0.833333
NHP Random (Human Genome LiftOver)	SRX10756652	ATAC-Seq	Accessible chromatin	Liver	Liver	4765	4/16947	5/16947	0	0.8
NHP Random (Human Genome LiftOver)	SRX10600372	ATAC-Seq	Accessible chromatin	Liver	Hep 3B	2843	2/16947	3/16947	0	0.666667
NHP Random (Human Genome LiftOver)	SRX10676390	ATAC-Seq	Accessible chromatin	Liver	Liver	1499	2/16947	3/16947	0	0.666667
NHP Random (Human Genome LiftOver)	SRX4776945	ATAC-Seq	Accessible chromatin	Liver	Fetal liver	2257	2/16947	3/16947	0	0.666667
NHP Random (Human Genome LiftOver)	SRX10676382	ATAC-Seq	Accessible chromatin	Liver	Liver	721	1/16947	2/16947	0	0.5
NHP Random (Human Genome LiftOver)	SRX10676655	ATAC-Seq	Accessible chromatin	Liver	Liver	3147	1/16947	2/16947	0	0.5
NHP Random (Human Genome LiftOver)	SRX7023026	ATAC-Seq	Accessible chromatin	Liver	Liver	1128	1/16947	2/16947	0	0.5
NHP Random (Human Genome LiftOver)	SRX10676379	ATAC-Seq	Accessible chromatin	Liver	Liver	255	0/16947	1/16947	0	0
NHP Random (Human Genome LiftOver)	SRX10676380	ATAC-Seq	Accessible chromatin	Liver	Liver	152	0/16947	0/16947	0	inf
NHP Random (Human Genome LiftOver)	SRX10676384	ATAC-Seq	Accessible chromatin	Liver	Liver	410	0/16947	1/16947	0	0
NHP Random (Human Genome LiftOver)	SRX10676385	ATAC-Seq	Accessible chromatin	Liver	Liver	387	0/16947	1/16947	0	0
NHP Random (Human Genome LiftOver)	SRX10676386	ATAC-Seq	Accessible chromatin	Liver	Liver	289	0/16947	1/16947	0	0
NHP Random (Human Genome LiftOver)	SRX10676387	ATAC-Seq	Accessible chromatin	Liver	Liver	658	0/16947	1/16947	0	0
NHP Random (Human Genome LiftOver)	SRX10676389	ATAC-Seq	Accessible chromatin	Liver	Liver	458	0/16947	1/16947	0	0
NHP Random (Human Genome LiftOver)	SRX10676391	ATAC-Seq	Accessible chromatin	Liver	Liver	91	0/16947	0/16947	0	inf
NHP Random (Human Genome LiftOver)	SRX10676392	ATAC-Seq	Accessible chromatin	Liver	Liver	32	0/16947	0/16947	0	inf
NHP Random (Human Genome LiftOver)	SRX10676393	ATAC-Seq	Accessible chromatin	Liver	Liver	258	0/16947	1/16947	0	0
NHP Random (Human Genome LiftOver)	SRX10676394	ATAC-Seq	Accessible chromatin	Liver	Liver	267	0/16947	1/16947	0	0
NHP Random (Human Genome LiftOver)	SRX10676395	ATAC-Seq	Accessible chromatin	Liver	Liver	646	0/16947	1/16947	0	0
NHP Random (Human Genome LiftOver)	SRX10676643	ATAC-Seq	Accessible chromatin	Liver	Liver	916	0/16947	1/16947	0	0
NHP Random (Human Genome LiftOver)	SRX10676644	ATAC-Seq	Accessible chromatin	Liver	Liver	746	0/16947	1/16947	0	0
NHP Random (Human Genome LiftOver)	SRX10676645	ATAC-Seq	Accessible chromatin	Liver	Liver	981	0/16947	1/16947	0	0
NHP Random (Human Genome LiftOver)	SRX10676648	ATAC-Seq	Accessible chromatin	Liver	Liver	752	0/16947	1/16947	0	0
NHP Random (Human Genome LiftOver)	SRX10676652	ATAC-Seq	Accessible chromatin	Liver	Liver	687	0/16947	1/16947	0	0
NHP Random (Human Genome LiftOver)	SRX10676660	ATAC-Seq	Accessible chromatin	Liver	Liver	722	0/16947	1/16947	0	0
NHP Random (Human Genome LiftOver)	SRX10676665	ATAC-Seq	Accessible chromatin	Liver	Liver	924	0/16947	1/16947	0	0
NHP Random (Human Genome LiftOver)	SRX10676672	ATAC-Seq	Accessible chromatin	Liver	Liver	656	0/16947	0/16947	0	inf
NHP Random (Human Genome LiftOver)	SRX10756657	ATAC-Seq	Accessible chromatin	Liver	Liver	512	0/16947	0/16947	0	inf
NHP Random (Human Genome LiftOver)	SRX19759934	ATAC-Seq	Accessible chromatin	Liver	Liver	478	0/16947	1/16947	0	0
NHP Random (Human Genome LiftOver)	SRX2708807	ATAC-Seq	Accessible chromatin	Liver	Hep G2	1118	0/16947	1/16947	0	0
NHP Random (Human Genome LiftOver)	SRX2708808	ATAC-Seq	Accessible chromatin	Liver	Hep G2	782	0/16947	1/16947	0	0
NHP Random (Human Genome LiftOver)	SRX7023013	ATAC-Seq	Accessible chromatin	Liver	Hepatocellular carcinoma	113	0/16947	0/16947	0	inf
NHP Random (Human Genome LiftOver)	SRX7359942	ATAC-Seq	Accessible chromatin	Liver	PLC/PRF/5	26	0/16947	0/16947	0	inf
NHP Random (Human Genome LiftOver)	SRX7359943	ATAC-Seq	Accessible chromatin	Liver	PLC/PRF/5	12	0/16947	0/16947	0	inf
NHP Random (Human Genome LiftOver)	SRX8557797	ATAC-Seq	Accessible chromatin	Liver	HuH-7	342	0/16947	1/16947	0	0
NHP Random (Human Genome LiftOver)	SRX8557798	ATAC-Seq	Accessible chromatin	Liver	HuH-7	297	0/16947	1/16947	0	0
NHP Random (Human Genome LiftOver)	SRX8557799	ATAC-Seq	Accessible chromatin	Liver	HuH-7	214	0/16947	1/16947	0	0
NHP Random (Human Genome LiftOver)	SRX8557800	ATAC-Seq	Accessible chromatin	Liver	HuH-7	410	0/16947	1/16947	0	0
NHP Random (Human Genome LiftOver)	SRX8557801	ATAC-Seq	Accessible chromatin	Liver	HuH-7	431	0/16947	1/16947	0	0
NHP Random (Human Genome LiftOver)	SRX8557802	ATAC-Seq	Accessible chromatin	Liver	HuH-7	202	0/16947	1/16947	0	0
NHP Random (Human Genome LiftOver)	SRX8557803	ATAC-Seq	Accessible chromatin	Liver	HuH-7	333	0/16947	1/16947	0	0
NHP Random (Human Genome LiftOver)	SRX8557804	ATAC-Seq	Accessible chromatin	Liver	HuH-7	635	0/16947	1/16947	0	0
NHP Random (Human Genome LiftOver)	SRX8557805	ATAC-Seq	Accessible chromatin	Liver	HuH-7	643	0/16947	1/16947	0	0
NHP Random (Human Genome LiftOver)	SRX9350347	TFs and others	CTCF	Liver	Hep G2	59939	238/16947	179/16947	-2.37564	1.32961
NHP Random (Human Genome LiftOver)	SRX2630359	TFs and others	RAD21	Liver	Liver	94016	209/16947	160/16947	-1.9249	1.30625
NHP Random (Human Genome LiftOver)	SRX2424067	TFs and others	RNF2	Liver	Hep G2	3096	0/16947	6/16947	-1.50534	0
NHP Random (Human Genome LiftOver)	SRX16499975	TFs and others	CTCF	Liver	Liver	31967	80/16947	55/16947	-1.41922	1.45455
NHP Random (Human Genome LiftOver)	SRX150728	TFs and others	JUND	Liver	Hep G2	52177	74/16947	50/16947	-1.41913	1.48
NHP Random (Human Genome LiftOver)	SRX2636084	TFs and others	HNF4A	Liver	Liver	64066	137/16947	104/16947	-1.41613	1.31731
NHP Random (Human Genome LiftOver)	SRX2630358	TFs and others	RAD21	Liver	Liver	85172	163/16947	128/16947	-1.34552	1.27344
NHP Random (Human Genome LiftOver)	SRX2636489	TFs and others	RAD21	Liver	Liver	82363	185/16947	148/16947	-1.32553	1.25
NHP Random (Human Genome LiftOver)	SRX3506185	TFs and others	Pan-acetyllysine	Liver	Hep G2	15182	53/16947	34/16947	-1.27819	1.55882
NHP Random (Human Genome LiftOver)	SRX16499974	TFs and others	CTCF	Liver	Liver	32389	77/16947	54/16947	-1.26997	1.42593
NHP Random (Human Genome LiftOver)	SRX16499968	TFs and others	CTCF	Liver	Liver	40914	100/16947	74/16947	-1.24331	1.35135
NHP Random (Human Genome LiftOver)	SRX2636013	TFs and others	HLF	Liver	Hep G2	62411	74/16947	52/16947	-1.21854	1.42308
NHP Random (Human Genome LiftOver)	SRX16495312	TFs and others	CTCF	Liver	Liver	34626	88/16947	64/16947	-1.21349	1.375
NHP Random (Human Genome LiftOver)	SRX16499969	TFs and others	CTCF	Liver	Liver	44491	104/16947	78/16947	-1.20164	1.33333
NHP Random (Human Genome LiftOver)	SRX2636488	TFs and others	RAD21	Liver	Liver	68920	152/16947	121/16947	-1.16682	1.2562
NHP Random (Human Genome LiftOver)	SRX5457499	TFs and others	SP1	Liver	Liver	64672	153/16947	122/16947	-1.16046	1.2541
NHP Random (Human Genome LiftOver)	SRX5457390	TFs and others	CTCF	Liver	Liver	27961	48/16947	31/16947	-1.14975	1.54839
NHP Random (Human Genome LiftOver)	SRX10475121	TFs and others	ZNF501	Liver	Hep G2	28532	94/16947	70/16947	-1.1458	1.34286
NHP Random (Human Genome LiftOver)	SRX3322123	TFs and others	ATF2	Liver	Hep G2	50554	105/16947	80/16947	-1.11603	1.3125
NHP Random (Human Genome LiftOver)	SRX8453143	TFs and others	AR	Liver	Liver	48573	100/16947	76/16947	-1.0868	1.31579
NHP Random (Human Genome LiftOver)	SRX16687497	TFs and others	PDS5A	Liver	PLC/PRF/5	28852	77/16947	56/16947	-1.08677	1.375
NHP Random (Human Genome LiftOver)	SRX16687499	TFs and others	CTCF	Liver	PLC/PRF/5	39770	124/16947	98/16947	-1.03586	1.26531
NHP Random (Human Genome LiftOver)	SRX5457222	TFs and others	SP1	Liver	Liver	70423	154/16947	125/16947	-1.03551	1.232
NHP Random (Human Genome LiftOver)	SRX13178155	TFs and others	WDR5	Liver	MRT TTC549	4716	3/16947	10/16947	-1.03516	0.3
NHP Random (Human Genome LiftOver)	SRX16495311	TFs and others	CTCF	Liver	Liver	33998	82/16947	61/16947	-1.0297	1.34426
NHP Random (Human Genome LiftOver)	SRX16687481	TFs and others	CTCF	Liver	PLC/PRF/5	48773	125/16947	99/16947	-1.02903	1.26263
NHP Random (Human Genome LiftOver)	SRX16687492	TFs and others	PDS5B	Liver	PLC/PRF/5	24130	83/16947	62/16947	-1.01917	1.33871
NHP Random (Human Genome LiftOver)	SRX5457234	TFs and others	RXRA	Liver	Liver	67529	147/16947	119/16947	-1.01624	1.23529
NHP Random (Human Genome LiftOver)	SRX18057436	TFs and others	Epitope tags	Liver	Hep G2	211662	493/16947	442/16947	-1.01222	1.11538
NHP Random (Human Genome LiftOver)	SRX10478326	TFs and others	ONECUT1	Liver	Hep G2	33634	57/16947	40/16947	-0.986004	1.425
NHP Random (Human Genome LiftOver)	SRX5457221	TFs and others	SP1	Liver	Liver	56578	132/16947	106/16947	-0.984202	1.24528
NHP Random (Human Genome LiftOver)	SRX038544	TFs and others	CTCF	Liver	Hep G2	22818	40/16947	26/16947	-0.964519	1.53846
NHP Random (Human Genome LiftOver)	SRX10478489	TFs and others	CTCF	Liver	Hep G2	64722	112/16947	89/16947	-0.922989	1.25843
NHP Random (Human Genome LiftOver)	SRX3010016	TFs and others	CTCF	Liver	Hepatocytes	36967	69/16947	51/16947	-0.92201	1.35294
NHP Random (Human Genome LiftOver)	SRX10478330	TFs and others	UBTF	Liver	Hep G2	25069	77/16947	58/16947	-0.919831	1.32759
NHP Random (Human Genome LiftOver)	SRX3230389	TFs and others	KDM2A	Liver	Hep G2	48077	103/16947	81/16947	-0.919584	1.2716
NHP Random (Human Genome LiftOver)	SRX5457389	TFs and others	CTCF	Liver	Liver	34287	55/16947	39/16947	-0.917736	1.41026
NHP Random (Human Genome LiftOver)	SRX3733796	TFs and others	CTCF	Liver	Hep G2	7240	18/16947	9/16947	-0.91389	2
NHP Random (Human Genome LiftOver)	SRX10475081	TFs and others	ZNF707	Liver	Hep G2	4050	1/16947	6/16947	-0.903225	0.166667
NHP Random (Human Genome LiftOver)	SRX10475282	TFs and others	PLSCR1	Liver	Hep G2	4752	1/16947	6/16947	-0.903225	0.166667
NHP Random (Human Genome LiftOver)	SRX150706	TFs and others	SREBF1	Liver	Hep G2	4406	1/16947	6/16947	-0.903225	0.166667
NHP Random (Human Genome LiftOver)	SRX2708813	TFs and others	INO80	Liver	HuH-7	2546	1/16947	6/16947	-0.903225	0.166667
NHP Random (Human Genome LiftOver)	SRX3322836	TFs and others	LCORL	Liver	Hep G2	3332	1/16947	6/16947	-0.903225	0.166667
NHP Random (Human Genome LiftOver)	SRX3445802	TFs and others	MCRS1	Liver	Hep G2	3367	1/16947	6/16947	-0.903225	0.166667
NHP Random (Human Genome LiftOver)	SRX10475650	TFs and others	GZF1	Liver	Hep G2	3940	0/16947	4/16947	-0.903167	0
NHP Random (Human Genome LiftOver)	SRX10477265	TFs and others	RNF219	Liver	Hep G2	3551	0/16947	4/16947	-0.903167	0
NHP Random (Human Genome LiftOver)	SRX10976910	TFs and others	ZNF34	Liver	Hep G2	3411	0/16947	4/16947	-0.903167	0
NHP Random (Human Genome LiftOver)	SRX1531772	TFs and others	NIPBL	Liver	Hep G2	3444	0/16947	4/16947	-0.903167	0
NHP Random (Human Genome LiftOver)	SRX16500152	TFs and others	TCF12	Liver	Hep G2	3824	0/16947	4/16947	-0.903167	0
NHP Random (Human Genome LiftOver)	SRX2423815	TFs and others	HDAC2	Liver	Hep G2	1991	0/16947	4/16947	-0.903167	0
NHP Random (Human Genome LiftOver)	SRX2423816	TFs and others	HDAC2	Liver	Hep G2	2042	0/16947	4/16947	-0.903167	0
NHP Random (Human Genome LiftOver)	SRX2424770	TFs and others	PLRG1	Liver	Hep G2	1936	0/16947	4/16947	-0.903167	0
NHP Random (Human Genome LiftOver)	SRX2635883	TFs and others	THRB	Liver	Hep G2	4713	0/16947	4/16947	-0.903167	0
NHP Random (Human Genome LiftOver)	SRX3321995	TFs and others	NFRKB	Liver	Hep G2	1942	0/16947	4/16947	-0.903167	0
NHP Random (Human Genome LiftOver)	SRX3321996	TFs and others	NFRKB	Liver	Hep G2	2131	0/16947	4/16947	-0.903167	0
NHP Random (Human Genome LiftOver)	SRX3322510	TFs and others	SOX6	Liver	Hep G2	1773	0/16947	4/16947	-0.903167	0
NHP Random (Human Genome LiftOver)	SRX3322673	TFs and others	FUS	Liver	Hep G2	2707	0/16947	4/16947	-0.903167	0
NHP Random (Human Genome LiftOver)	SRX3322990	TFs and others	ATM	Liver	Hep G2	1947	0/16947	4/16947	-0.903167	0
NHP Random (Human Genome LiftOver)	SRX3323087	TFs and others	TCF12	Liver	Hep G2	2479	0/16947	4/16947	-0.903167	0
NHP Random (Human Genome LiftOver)	SRX3881588	TFs and others	FOXN3	Liver	Hep G2	2520	0/16947	4/16947	-0.903167	0
NHP Random (Human Genome LiftOver)	SRX9221933	TFs and others	ESR1	Liver	Hepatocytes	2332	0/16947	4/16947	-0.903167	0
NHP Random (Human Genome LiftOver)	SRX4708116	TFs and others	YY1	Liver	Hep G2	19557	79/16947	60/16947	-0.90051	1.31667
NHP Random (Human Genome LiftOver)	SRX10477999	TFs and others	RREB1	Liver	Hep G2	31428	50/16947	35/16947	-0.89307	1.42857
NHP Random (Human Genome LiftOver)	SRX10475262	TFs and others	KDM2A	Liver	Hep G2	37481	80/16947	61/16947	-0.89123	1.31148
NHP Random (Human Genome LiftOver)	SRX10475122	TFs and others	ZNF501	Liver	Hep G2	33895	108/16947	86/16947	-0.885014	1.25581
NHP Random (Human Genome LiftOver)	SRX17491553	TFs and others	SMC3	Liver	PLC/PRF/5	17342	51/16947	36/16947	-0.878098	1.41667
NHP Random (Human Genome LiftOver)	SRX2630286	TFs and others	NR2F2	Liver	Liver	28518	58/16947	42/16947	-0.877332	1.38095
NHP Random (Human Genome LiftOver)	SRX3322258	TFs and others	FOXA2	Liver	Hep G2	40404	82/16947	63/16947	-0.873378	1.30159
NHP Random (Human Genome LiftOver)	SRX10478490	TFs and others	CTCF	Liver	Hep G2	63530	104/16947	83/16947	-0.846844	1.25301
NHP Random (Human Genome LiftOver)	SRX3010017	TFs and others	CTCF	Liver	Hepatocytes	37732	77/16947	59/16947	-0.84215	1.30508
NHP Random (Human Genome LiftOver)	SRX16687493	TFs and others	CTCF	Liver	PLC/PRF/5	38874	115/16947	93/16947	-0.841782	1.23656
NHP Random (Human Genome LiftOver)	SRX3230406	TFs and others	USF2	Liver	Hep G2	30792	54/16947	39/16947	-0.836769	1.38462
NHP Random (Human Genome LiftOver)	SRX3322818	TFs and others	MNT	Liver	Hep G2	4683	3/16947	9/16947	-0.835871	0.333333
NHP Random (Human Genome LiftOver)	SRX16500383	TFs and others	ZFP91	Liver	Hep G2	32579	127/16947	104/16947	-0.835002	1.22115
NHP Random (Human Genome LiftOver)	SRX16687505	TFs and others	CTCF	Liver	PLC/PRF/5	41046	79/16947	61/16947	-0.824824	1.29508
NHP Random (Human Genome LiftOver)	SRX10977194	TFs and others	RBM39	Liver	Hep G2	19350	19/16947	30/16947	-0.817839	0.633333
NHP Random (Human Genome LiftOver)	SRX4708037	TFs and others	RBM39	Liver	Hep G2	28071	30/16947	43/16947	-0.797888	0.697674
NHP Random (Human Genome LiftOver)	SRX5457255	TFs and others	RAD21	Liver	Liver	13113	21/16947	12/16947	-0.789011	1.75
NHP Random (Human Genome LiftOver)	SRX19004900	TFs and others	STAT1	Liver	Huh-7.5	30891	66/16947	50/16947	-0.788607	1.32
NHP Random (Human Genome LiftOver)	SRX10475483	TFs and others	ZFX	Liver	Hep G2	41349	104/16947	84/16947	-0.783872	1.2381
NHP Random (Human Genome LiftOver)	SRX2630287	TFs and others	NR2F2	Liver	Liver	23942	51/16947	37/16947	-0.782803	1.37838
NHP Random (Human Genome LiftOver)	SRX16500151	TFs and others	TCF12	Liver	Hep G2	10756	6/16947	13/16947	-0.777415	0.461538
NHP Random (Human Genome LiftOver)	SRX2423451	TFs and others	ZNF384	Liver	Hep G2	11116	6/16947	13/16947	-0.777415	0.461538
NHP Random (Human Genome LiftOver)	SRX10478565	TFs and others	ZNF687	Liver	Hep G2	55872	165/16947	140/16947	-0.776396	1.17857
NHP Random (Human Genome LiftOver)	SRX3322719	TFs and others	CTCF	Liver	Liver	34066	76/16947	59/16947	-0.776217	1.28814
NHP Random (Human Genome LiftOver)	SRX1011298	TFs and others	TEAD1	Liver	HuCCT1	25921	45/16947	32/16947	-0.768086	1.40625
NHP Random (Human Genome LiftOver)	SRX3230398	TFs and others	RREB1	Liver	Hep G2	39241	60/16947	45/16947	-0.767257	1.33333
NHP Random (Human Genome LiftOver)	SRX100572	TFs and others	USF1	Liver	Hep G2	32935	39/16947	27/16947	-0.757297	1.44444
NHP Random (Human Genome LiftOver)	SRX13178153	TFs and others	WDR5	Liver	MRT TTC549	5100	4/16947	10/16947	-0.745995	0.4
NHP Random (Human Genome LiftOver)	SRX10475536	TFs and others	ZSCAN30	Liver	Hep G2	5877	2/16947	7/16947	-0.745623	0.285714
NHP Random (Human Genome LiftOver)	SRX067396	TFs and others	CTCF	Liver	Hep G2	48413	80/16947	63/16947	-0.745259	1.26984
NHP Random (Human Genome LiftOver)	SRX3506182	TFs and others	Pan-acetyllysine	Liver	Hep G2	11329	34/16947	23/16947	-0.734049	1.47826
NHP Random (Human Genome LiftOver)	SRX2630355	TFs and others	NFIA	Liver	Hep G2	12632	23/16947	14/16947	-0.726998	1.64286
NHP Random (Human Genome LiftOver)	SRX5457233	TFs and others	RXRA	Liver	Liver	59793	118/16947	98/16947	-0.710988	1.20408
NHP Random (Human Genome LiftOver)	SRX16687494	TFs and others	RAD21	Liver	PLC/PRF/5	30691	76/16947	60/16947	-0.704918	1.26667
NHP Random (Human Genome LiftOver)	SRX16687480	TFs and others	PDS5B	Liver	PLC/PRF/5	18237	50/16947	37/16947	-0.704647	1.35135
NHP Random (Human Genome LiftOver)	SRX2636012	TFs and others	HLF	Liver	Hep G2	59245	69/16947	54/16947	-0.686508	1.27778
NHP Random (Human Genome LiftOver)	SRX10477194	TFs and others	STAG1	Liver	Hep G2	51617	79/16947	63/16947	-0.684021	1.25397
NHP Random (Human Genome LiftOver)	SRX4708110	TFs and others	RBM25	Liver	Hep G2	63904	105/16947	125/16947	-0.680633	0.84
NHP Random (Human Genome LiftOver)	SRX16687500	TFs and others	RAD21	Liver	PLC/PRF/5	22662	61/16947	47/16947	-0.677703	1.29787
NHP Random (Human Genome LiftOver)	SRX2635806	TFs and others	NR2F2	Liver	Liver	16100	31/16947	21/16947	-0.675188	1.47619
NHP Random (Human Genome LiftOver)	SRX16687502	TFs and others	CTCF	Liver	PLC/PRF/5	44946	91/16947	74/16947	-0.674341	1.22973
NHP Random (Human Genome LiftOver)	SRX16687490	TFs and others	Epitope tags	Liver	PLC/PRF/5	34531	115/16947	96/16947	-0.670085	1.19792
NHP Random (Human Genome LiftOver)	SRX10476640	TFs and others	RAD21	Liver	Hep G2	23122	46/16947	34/16947	-0.661596	1.35294
NHP Random (Human Genome LiftOver)	SRX10478566	TFs and others	ZNF687	Liver	Hep G2	56502	205/16947	180/16947	-0.660375	1.13889
NHP Random (Human Genome LiftOver)	SRX10475452	TFs and others	ZNF33B	Liver	Hep G2	3592	1/16947	5/16947	-0.660134	0.2
NHP Random (Human Genome LiftOver)	SRX10478369	TFs and others	TEF	Liver	Hep G2	5041	1/16947	5/16947	-0.660134	0.2
NHP Random (Human Genome LiftOver)	SRX18057442	TFs and others	Epitope tags	Liver	Hep G2	4558	1/16947	5/16947	-0.660134	0.2
NHP Random (Human Genome LiftOver)	SRX2423539	TFs and others	ZKSCAN1	Liver	Hep G2	4589	1/16947	5/16947	-0.660134	0.2
NHP Random (Human Genome LiftOver)	SRX3321965	TFs and others	NBN	Liver	Hep G2	2368	1/16947	5/16947	-0.660134	0.2
NHP Random (Human Genome LiftOver)	SRX10476605	TFs and others	ZNF691	Liver	Hep G2	22307	39/16947	28/16947	-0.655429	1.39286
NHP Random (Human Genome LiftOver)	SRX10475644	TFs and others	ZNF230	Liver	Hep G2	11146	26/16947	17/16947	-0.654119	1.52941
NHP Random (Human Genome LiftOver)	SRX080378	TFs and others	CTCF	Liver	Hep G2	51586	64/16947	50/16947	-0.652767	1.28
NHP Random (Human Genome LiftOver)	SRX10475316	TFs and others	FOSL2	Liver	Hep G2	48881	84/16947	68/16947	-0.652529	1.23529
NHP Random (Human Genome LiftOver)	SRX3321939	TFs and others	KDM1A	Liver	Hep G2	40361	120/16947	101/16947	-0.649036	1.18812
NHP Random (Human Genome LiftOver)	SRX10476575	TFs and others	HNF1B	Liver	Hep G2	35871	85/16947	69/16947	-0.646674	1.23188
NHP Random (Human Genome LiftOver)	SRX16687482	TFs and others	RAD21	Liver	PLC/PRF/5	43324	134/16947	114/16947	-0.646185	1.17544
NHP Random (Human Genome LiftOver)	SRX10476574	TFs and others	HNF1B	Liver	Hep G2	30955	65/16947	51/16947	-0.644974	1.27451
NHP Random (Human Genome LiftOver)	SRX2368886	TFs and others	FOXA2	Liver	Hep G2	29788	51/16947	65/16947	-0.644974	0.784615
NHP Random (Human Genome LiftOver)	SRX3322763	TFs and others	NONO	Liver	Hep G2	12283	13/16947	21/16947	-0.639697	0.619048
NHP Random (Human Genome LiftOver)	SRX18057441	TFs and others	Epitope tags	Liver	Hep G2	27042	57/16947	44/16947	-0.635255	1.29545
NHP Random (Human Genome LiftOver)	SRX13008953	TFs and others	MYC	Liver	Hep G2	35655	77/16947	62/16947	-0.630841	1.24194
NHP Random (Human Genome LiftOver)	SRX10976941	TFs and others	ZBTB38	Liver	Hep G2	39370	88/16947	72/16947	-0.629905	1.22222
NHP Random (Human Genome LiftOver)	SRX3506186	TFs and others	Pan-acetyllysine	Liver	Hep G2	9790	34/16947	24/16947	-0.625903	1.41667
NHP Random (Human Genome LiftOver)	ERX1234994	TFs and others	TAF3	Liver	Hep G2	4164	12/16947	6/16947	-0.623863	2
NHP Random (Human Genome LiftOver)	SRX10977196	TFs and others	EZH2	Liver	Hepatocytes	3767	12/16947	6/16947	-0.623863	2
NHP Random (Human Genome LiftOver)	SRX2424068	TFs and others	RNF2	Liver	Hep G2	5163	6/16947	12/16947	-0.623863	0.5
NHP Random (Human Genome LiftOver)	SRX10976121	TFs and others	ZNF407	Liver	Hep G2	23556	59/16947	46/16947	-0.618522	1.28261
NHP Random (Human Genome LiftOver)	SRX10477208	TFs and others	MAX	Liver	Hep G2	56621	129/16947	110/16947	-0.615169	1.17273
NHP Random (Human Genome LiftOver)	SRX2636539	TFs and others	SAP130	Liver	Hep G2	57537	103/16947	86/16947	-0.614212	1.19767
NHP Random (Human Genome LiftOver)	SRX10478149	TFs and others	ARID4A	Liver	Hep G2	48157	130/16947	111/16947	-0.611687	1.17117
NHP Random (Human Genome LiftOver)	SRX10475739	TFs and others	USF1	Liver	Hep G2	23155	35/16947	25/16947	-0.611469	1.4
NHP Random (Human Genome LiftOver)	SRX5457341	TFs and others	SKI	Liver	Hep G2	16493	25/16947	35/16947	-0.611469	0.714286
NHP Random (Human Genome LiftOver)	SRX10475196	TFs and others	FOXP4	Liver	Hep G2	24121	43/16947	32/16947	-0.606388	1.34375
NHP Random (Human Genome LiftOver)	SRX2636290	TFs and others	KLF6	Liver	Hep G2	9970	17/16947	10/16947	-0.606251	1.7
NHP Random (Human Genome LiftOver)	SRX150726	TFs and others	RAD21	Liver	Hep G2	41654	61/16947	48/16947	-0.602897	1.27083
NHP Random (Human Genome LiftOver)	SRX10475312	TFs and others	SOX13	Liver	Hep G2	1171	0/16947	3/16947	-0.602098	0
NHP Random (Human Genome LiftOver)	SRX10475439	TFs and others	ZNF367	Liver	Hep G2	3954	0/16947	3/16947	-0.602098	0
NHP Random (Human Genome LiftOver)	SRX10475451	TFs and others	ZNF83	Liver	Hep G2	2485	0/16947	3/16947	-0.602098	0
NHP Random (Human Genome LiftOver)	SRX10475630	TFs and others	ZBTB4	Liver	Hep G2	2157	0/16947	3/16947	-0.602098	0
NHP Random (Human Genome LiftOver)	SRX10477211	TFs and others	TCF3	Liver	Hep G2	3150	0/16947	3/16947	-0.602098	0
NHP Random (Human Genome LiftOver)	SRX10478046	TFs and others	SNAI1	Liver	Hep G2	2764	0/16947	3/16947	-0.602098	0
NHP Random (Human Genome LiftOver)	SRX10478409	TFs and others	ELF4	Liver	Hep G2	2921	0/16947	3/16947	-0.602098	0
NHP Random (Human Genome LiftOver)	SRX10976887	TFs and others	ATF4	Liver	Hep G2	1936	0/16947	3/16947	-0.602098	0
NHP Random (Human Genome LiftOver)	SRX16497656	TFs and others	MBNL3	Liver	Hep G2	1749	0/16947	3/16947	-0.602098	0
NHP Random (Human Genome LiftOver)	SRX2423538	TFs and others	ZKSCAN1	Liver	Hep G2	2879	0/16947	3/16947	-0.602098	0
NHP Random (Human Genome LiftOver)	SRX2423722	TFs and others	IKZF1	Liver	Hep G2	1384	0/16947	3/16947	-0.602098	0
NHP Random (Human Genome LiftOver)	SRX2423723	TFs and others	IKZF1	Liver	Hep G2	1626	0/16947	3/16947	-0.602098	0
NHP Random (Human Genome LiftOver)	SRX2423796	TFs and others	SP1	Liver	Hep G2	1437	0/16947	3/16947	-0.602098	0
NHP Random (Human Genome LiftOver)	SRX2424769	TFs and others	PLRG1	Liver	Hep G2	1790	0/16947	3/16947	-0.602098	0
NHP Random (Human Genome LiftOver)	SRX3089111	TFs and others	SMARCA4	Liver	Hep G2	1521	0/16947	3/16947	-0.602098	0
NHP Random (Human Genome LiftOver)	SRX3321909	TFs and others	ARNT	Liver	Hep G2	1782	0/16947	3/16947	-0.602098	0
NHP Random (Human Genome LiftOver)	SRX3321910	TFs and others	ARNT	Liver	Hep G2	1485	0/16947	3/16947	-0.602098	0
NHP Random (Human Genome LiftOver)	SRX3322080	TFs and others	HNRNPUL1	Liver	Hep G2	1937	0/16947	3/16947	-0.602098	0
NHP Random (Human Genome LiftOver)	SRX3322216	TFs and others	BCLAF1	Liver	Hep G2	1886	0/16947	3/16947	-0.602098	0
NHP Random (Human Genome LiftOver)	SRX3322217	TFs and others	BCLAF1	Liver	Hep G2	1779	0/16947	3/16947	-0.602098	0
NHP Random (Human Genome LiftOver)	SRX3322335	TFs and others	TRIM22	Liver	Hep G2	1728	0/16947	3/16947	-0.602098	0
NHP Random (Human Genome LiftOver)	SRX3322396	TFs and others	TOE1	Liver	Hep G2	1906	0/16947	3/16947	-0.602098	0
NHP Random (Human Genome LiftOver)	SRX3322511	TFs and others	SOX6	Liver	Hep G2	1545	0/16947	3/16947	-0.602098	0
NHP Random (Human Genome LiftOver)	SRX3322556	TFs and others	NONO	Liver	Hep G2	1468	0/16947	3/16947	-0.602098	0
NHP Random (Human Genome LiftOver)	SRX3322557	TFs and others	NONO	Liver	Hep G2	2106	0/16947	3/16947	-0.602098	0
NHP Random (Human Genome LiftOver)	SRX3322878	TFs and others	SMARCE1	Liver	Hep G2	2211	0/16947	3/16947	-0.602098	0
NHP Random (Human Genome LiftOver)	SRX3322991	TFs and others	ATM	Liver	Hep G2	1493	0/16947	3/16947	-0.602098	0
NHP Random (Human Genome LiftOver)	SRX3323061	TFs and others	SMARCC2	Liver	Hep G2	2005	0/16947	3/16947	-0.602098	0
NHP Random (Human Genome LiftOver)	SRX3323062	TFs and others	SMARCC2	Liver	Hep G2	1939	0/16947	3/16947	-0.602098	0
NHP Random (Human Genome LiftOver)	SRX3323086	TFs and others	TCF12	Liver	Hep G2	1963	0/16947	3/16947	-0.602098	0
NHP Random (Human Genome LiftOver)	SRX3426557	TFs and others	SMARCA4	Liver	Hep G2	1460	0/16947	3/16947	-0.602098	0
NHP Random (Human Genome LiftOver)	SRX4654321	TFs and others	LMNB1	Liver	Hep G2	2111	0/16947	3/16947	-0.602098	0
NHP Random (Human Genome LiftOver)	SRX5457314	TFs and others	PHB2	Liver	Hep G2	1551	0/16947	3/16947	-0.602098	0
NHP Random (Human Genome LiftOver)	SRX5457315	TFs and others	PHB2	Liver	Hep G2	1553	0/16947	3/16947	-0.602098	0
NHP Random (Human Genome LiftOver)	SRX9221932	TFs and others	ESR1	Liver	Hepatocytes	2113	0/16947	3/16947	-0.602098	0
NHP Random (Human Genome LiftOver)	ERX1234993	TFs and others	TAF3	Liver	Hep G2	17063	44/16947	33/16947	-0.59557	1.33333
NHP Random (Human Genome LiftOver)	SRX4572976	TFs and others	HLF	Liver	Hep G2	63650	121/16947	103/16947	-0.594503	1.17476
NHP Random (Human Genome LiftOver)	SRX2423449	TFs and others	ZNF143	Liver	Hep G2	16783	23/16947	15/16947	-0.592426	1.53333
NHP Random (Human Genome LiftOver)	SRX1531778	TFs and others	SMC1A	Liver	Hep G2	36174	53/16947	41/16947	-0.592131	1.29268
NHP Random (Human Genome LiftOver)	SRX1165090	TFs and others	Epitope tags	Liver	Hep G2	63238	73/16947	59/16947	-0.590351	1.23729
NHP Random (Human Genome LiftOver)	SRX10478216	TFs and others	ZFY	Liver	Hep G2	34789	85/16947	70/16947	-0.58563	1.21429
NHP Random (Human Genome LiftOver)	SRX16687488	TFs and others	RAD21	Liver	PLC/PRF/5	32197	74/16947	60/16947	-0.584351	1.23333
NHP Random (Human Genome LiftOver)	SRX5457224	TFs and others	IRF2	Liver	Hep G2	18508	30/16947	21/16947	-0.58157	1.42857
NHP Random (Human Genome LiftOver)	SRX10977446	TFs and others	ZNF883	Liver	Hep G2	24728	64/16947	51/16947	-0.581298	1.2549
NHP Random (Human Genome LiftOver)	SRX1013334	TFs and others	SMC1A	Liver	HuCCT1	93659	141/16947	122/16947	-0.576537	1.15574
NHP Random (Human Genome LiftOver)	SRX19004902	TFs and others	STAT1	Liver	Huh-7.5	27701	55/16947	43/16947	-0.575588	1.27907
NHP Random (Human Genome LiftOver)	SRX10475248	TFs and others	HDAC1	Liver	Hep G2	29885	65/16947	52/16947	-0.57454	1.25
NHP Random (Human Genome LiftOver)	SRX10475033	TFs and others	ZNF12	Liver	Hep G2	9454	4/16947	9/16947	-0.573891	0.444444
NHP Random (Human Genome LiftOver)	SRX10475810	TFs and others	SNAPC4	Liver	Hep G2	6057	4/16947	9/16947	-0.573891	0.444444
NHP Random (Human Genome LiftOver)	SRX10478047	TFs and others	SNAI1	Liver	Hep G2	6988	4/16947	9/16947	-0.573891	0.444444
NHP Random (Human Genome LiftOver)	SRX1123863	TFs and others	SMARCC1	Liver	MRT TTC549	6994	4/16947	9/16947	-0.573891	0.444444
NHP Random (Human Genome LiftOver)	SRX2424061	TFs and others	ZBTB40	Liver	Hep G2	5227	4/16947	9/16947	-0.573891	0.444444
NHP Random (Human Genome LiftOver)	SRX10829254	TFs and others	HNF4A	Liver	Hep G2	11985	16/16947	24/16947	-0.572021	0.666667
NHP Random (Human Genome LiftOver)	SRX2636083	TFs and others	HNF4A	Liver	Liver	74440	129/16947	111/16947	-0.567426	1.16216
NHP Random (Human Genome LiftOver)	SRX2636153	TFs and others	TEAD3	Liver	Hep G2	78798	129/16947	111/16947	-0.567426	1.16216
NHP Random (Human Genome LiftOver)	SRX16687503	TFs and others	RAD21	Liver	PLC/PRF/5	32496	89/16947	74/16947	-0.566027	1.2027
NHP Random (Human Genome LiftOver)	SRX16687491	TFs and others	PDS5A	Liver	PLC/PRF/5	27719	67/16947	54/16947	-0.561625	1.24074
NHP Random (Human Genome LiftOver)	SRX16498434	TFs and others	GLYR1	Liver	Hep G2	33836	68/16947	55/16947	-0.55545	1.23636
NHP Random (Human Genome LiftOver)	SRX4708118	TFs and others	YY1	Liver	Hep G2	20786	68/16947	55/16947	-0.55545	1.23636
NHP Random (Human Genome LiftOver)	SRX190321	TFs and others	MAX	Liver	Hep G2	61028	105/16947	89/16947	-0.552695	1.17978
NHP Random (Human Genome LiftOver)	SRX10475175	TFs and others	ZNF697	Liver	Hep G2	12073	19/16947	12/16947	-0.551571	1.58333
NHP Random (Human Genome LiftOver)	SRX038543	TFs and others	CTCF	Liver	Hep G2	43697	69/16947	56/16947	-0.549451	1.23214
NHP Random (Human Genome LiftOver)	SRX2636000	TFs and others	TEAD1	Liver	Hep G2	34357	49/16947	38/16947	-0.548233	1.28947
NHP Random (Human Genome LiftOver)	SRX10475482	TFs and others	ZFX	Liver	Hep G2	26322	59/16947	47/16947	-0.545873	1.25532
NHP Random (Human Genome LiftOver)	SRX10478561	TFs and others	YEATS2	Liver	Hep G2	30518	59/16947	47/16947	-0.545873	1.25532
NHP Random (Human Genome LiftOver)	SRX2708829	TFs and others	YY1	Liver	HuH-7	6464	8/16947	14/16947	-0.54345	0.571429
NHP Random (Human Genome LiftOver)	SRX3321879	TFs and others	FOXA2	Liver	Liver	25239	41/16947	31/16947	-0.5402	1.32258
NHP Random (Human Genome LiftOver)	SRX094468	TFs and others	TCF7L2	Liver	Hep G2	3071	2/16947	6/16947	-0.539096	0.333333
NHP Random (Human Genome LiftOver)	SRX10474874	TFs and others	ZNF703	Liver	Hep G2	5794	2/16947	6/16947	-0.539096	0.333333
NHP Random (Human Genome LiftOver)	SRX10475019	TFs and others	ZBED4	Liver	Hep G2	5171	2/16947	6/16947	-0.539096	0.333333
NHP Random (Human Genome LiftOver)	SRX10475744	TFs and others	MEF2A	Liver	Hep G2	6101	2/16947	6/16947	-0.539096	0.333333
NHP Random (Human Genome LiftOver)	SRX16500057	TFs and others	ZNF552	Liver	Hep G2	4791	2/16947	6/16947	-0.539096	0.333333
NHP Random (Human Genome LiftOver)	SRX2423568	TFs and others	FOXK2	Liver	Hep G2	3406	2/16947	6/16947	-0.539096	0.333333
NHP Random (Human Genome LiftOver)	SRX2423687	TFs and others	FOXA1	Liver	Hep G2	3545	2/16947	6/16947	-0.539096	0.333333
NHP Random (Human Genome LiftOver)	SRX16495477	TFs and others	ZNF605	Liver	Hep G2	24038	60/16947	48/16947	-0.539061	1.25
NHP Random (Human Genome LiftOver)	SRX1165088	TFs and others	RAD21	Liver	Hep G2	49188	71/16947	58/16947	-0.537951	1.22414
NHP Random (Human Genome LiftOver)	SRX19004896	TFs and others	STAT1	Liver	Huh-7.5	41846	83/16947	69/16947	-0.536751	1.2029
NHP Random (Human Genome LiftOver)	SRX2630139	TFs and others	RAD21	Liver	Hep G2	63277	72/16947	59/16947	-0.532436	1.22034
NHP Random (Human Genome LiftOver)	SRX1013333	TFs and others	SMC1A	Liver	HuCCT1	78214	97/16947	82/16947	-0.531545	1.18293
NHP Random (Human Genome LiftOver)	SRX13006743	TFs and others	HES4	Liver	Hep G2	18831	43/16947	33/16947	-0.520959	1.30303
NHP Random (Human Genome LiftOver)	SRX5457453	TFs and others	KAT7	Liver	Hep G2	5065	10/16947	5/16947	-0.520497	2
NHP Random (Human Genome LiftOver)	SRX10474990	TFs and others	PRDM15	Liver	Hep G2	9354	5/16947	10/16947	-0.520497	0.5
NHP Random (Human Genome LiftOver)	SRX13008833	TFs and others	FOSL1	Liver	Hep G2	8784	5/16947	10/16947	-0.520497	0.5
NHP Random (Human Genome LiftOver)	SRX2636352	TFs and others	JUND	Liver	Liver	16316	27/16947	19/16947	-0.520473	1.42105
NHP Random (Human Genome LiftOver)	SRX2635903	TFs and others	YY1	Liver	Liver	48757	87/16947	73/16947	-0.51868	1.19178
NHP Random (Human Genome LiftOver)	SRX5574514	TFs and others	SPI1	Liver	Hep G2	71165	115/16947	99/16947	-0.517636	1.16162
NHP Random (Human Genome LiftOver)	SRX10478379	TFs and others	TFAP4	Liver	Hep G2	43367	75/16947	62/16947	-0.516752	1.20968
NHP Random (Human Genome LiftOver)	SRX10474870	TFs and others	MAZ	Liver	Hep G2	16339	35/16947	26/16947	-0.515358	1.34615
NHP Random (Human Genome LiftOver)	SRX10477201	TFs and others	AHDC1	Liver	Hep G2	12044	9/16947	15/16947	-0.51246	0.6
NHP Random (Human Genome LiftOver)	SRX5457477	TFs and others	FOXP1	Liver	Hep G2	13667	9/16947	15/16947	-0.51246	0.6
NHP Random (Human Genome LiftOver)	SRX19004916	TFs and others	STAT2	Liver	Huh-7.5	22187	44/16947	34/16947	-0.512	1.29412
NHP Random (Human Genome LiftOver)	SRX2636008	TFs and others	HNF4A	Liver	Liver	64525	133/16947	116/16947	-0.510303	1.14655
NHP Random (Human Genome LiftOver)	SRX19004918	TFs and others	STAT2	Liver	Huh-7.5	32720	65/16947	53/16947	-0.508098	1.22642
NHP Random (Human Genome LiftOver)	SRX9424506	TFs and others	RUVBL2	Liver	Hep G2	22913	90/16947	76/16947	-0.506145	1.18421
NHP Random (Human Genome LiftOver)	SRX10475037	TFs and others	TBX2	Liver	Hep G2	40771	105/16947	90/16947	-0.502137	1.16667
NHP Random (Human Genome LiftOver)	SRX16687487	TFs and others	CTCF	Liver	PLC/PRF/5	42179	80/16947	67/16947	-0.49315	1.19403
NHP Random (Human Genome LiftOver)	SRX100460	TFs and others	ELF1	Liver	Hep G2	25626	21/16947	29/16947	-0.492309	0.724138
NHP Random (Human Genome LiftOver)	SRX17491551	TFs and others	CTCF	Liver	PLC/PRF/5	40305	108/16947	93/16947	-0.492183	1.16129
NHP Random (Human Genome LiftOver)	SRX2636476	TFs and others	CREM	Liver	Hep G2	12182	15/16947	22/16947	-0.489799	0.681818
NHP Random (Human Genome LiftOver)	SRX10613568	TFs and others	BRD4	Liver	HCCLM3	9752	10/16947	16/16947	-0.485781	0.625
NHP Random (Human Genome LiftOver)	SRX10477193	TFs and others	STAG1	Liver	Hep G2	49886	70/16947	58/16947	-0.48146	1.2069
NHP Random (Human Genome LiftOver)	SRX3322378	TFs and others	RBM22	Liver	Hep G2	7057	6/16947	11/16947	-0.478622	0.545455
NHP Random (Human Genome LiftOver)	SRX10477270	TFs and others	TAF1	Liver	Hep G2	21333	60/16947	49/16947	-0.471847	1.22449
NHP Random (Human Genome LiftOver)	SRX10476494	TFs and others	THAP9	Liver	Hep G2	23735	72/16947	60/16947	-0.471808	1.2
NHP Random (Human Genome LiftOver)	SRX10478327	TFs and others	ONECUT1	Liver	Hep G2	27834	40/16947	31/16947	-0.46602	1.29032
NHP Random (Human Genome LiftOver)	SRX10475473	TFs and others	ZNF512	Liver	Hep G2	2823	7/16947	3/16947	-0.463849	2.33333
NHP Random (Human Genome LiftOver)	SRX10475075	TFs and others	E2F1	Liver	Hep G2	5674	3/16947	7/16947	-0.463849	0.428571
NHP Random (Human Genome LiftOver)	SRX10475080	TFs and others	ZNF707	Liver	Hep G2	3911	3/16947	7/16947	-0.463849	0.428571
NHP Random (Human Genome LiftOver)	SRX10475226	TFs and others	JUN	Liver	Hep G2	5079	3/16947	7/16947	-0.463849	0.428571
NHP Random (Human Genome LiftOver)	SRX10476680	TFs and others	RFXAP	Liver	Hep G2	6060	3/16947	7/16947	-0.463849	0.428571
NHP Random (Human Genome LiftOver)	SRX10976158	TFs and others	AGO1	Liver	Hep G2	4137	3/16947	7/16947	-0.463849	0.428571
NHP Random (Human Genome LiftOver)	SRX10478588	TFs and others	PATZ1	Liver	Hep G2	36107	51/16947	41/16947	-0.459064	1.2439
NHP Random (Human Genome LiftOver)	SRX3230403	TFs and others	TCF25	Liver	Hep G2	39027	51/16947	41/16947	-0.459064	1.2439
NHP Random (Human Genome LiftOver)	SRX3230396	TFs and others	PRDM10	Liver	Hep G2	56665	105/16947	91/16947	-0.453774	1.15385
NHP Random (Human Genome LiftOver)	SRX10475562	TFs and others	EP300	Liver	Hep G2	22907	42/16947	33/16947	-0.44957	1.27273
NHP Random (Human Genome LiftOver)	SRX1116394	TFs and others	PBX3	Liver	SMMC-7721	19463	42/16947	33/16947	-0.44957	1.27273
NHP Random (Human Genome LiftOver)	SRX100506	TFs and others	FOXA1	Liver	Hep G2	76205	107/16947	93/16947	-0.447844	1.15054
NHP Random (Human Genome LiftOver)	SRX10478331	TFs and others	UBTF	Liver	Hep G2	22037	53/16947	43/16947	-0.446463	1.23256
NHP Random (Human Genome LiftOver)	SRX2636058	TFs and others	GATA4	Liver	Hep G2	10870	7/16947	12/16947	-0.444727	0.583333
NHP Random (Human Genome LiftOver)	SRX2636184	TFs and others	NR2F1	Liver	Hep G2	12362	7/16947	12/16947	-0.444727	0.583333
NHP Random (Human Genome LiftOver)	SRX16687486	TFs and others	PDS5B	Liver	PLC/PRF/5	13253	25/16947	18/16947	-0.443611	1.38889
NHP Random (Human Genome LiftOver)	SRX10475032	TFs and others	ZNF12	Liver	Hep G2	17754	12/16947	18/16947	-0.442035	0.666667
NHP Random (Human Genome LiftOver)	SRX10478352	TFs and others	MED1	Liver	Hep G2	36737	67/16947	56/16947	-0.436016	1.19643
NHP Random (Human Genome LiftOver)	SRX10478610	TFs and others	ZNF710	Liver	Hep G2	29025	55/16947	45/16947	-0.434751	1.22222
NHP Random (Human Genome LiftOver)	SRX10475497	TFs and others	ZNF607	Liver	Hep G2	21166	44/16947	35/16947	-0.434592	1.25714
NHP Random (Human Genome LiftOver)	SRX10475738	TFs and others	USF1	Liver	Hep G2	28546	44/16947	35/16947	-0.434592	1.25714
NHP Random (Human Genome LiftOver)	SRX19004909	TFs and others	STAT1	Liver	Huh-7.5	15099	19/16947	26/16947	-0.430651	0.730769
NHP Random (Human Genome LiftOver)	SRX2635865	TFs and others	ZNF48	Liver	Hep G2	34964	83/16947	71/16947	-0.426701	1.16901
NHP Random (Human Genome LiftOver)	SRX10475251	TFs and others	CHD4	Liver	Hep G2	1805	1/16947	4/16947	-0.426011	0.25
NHP Random (Human Genome LiftOver)	SRX10475277	TFs and others	KLF13	Liver	Hep G2	2928	1/16947	4/16947	-0.426011	0.25
NHP Random (Human Genome LiftOver)	SRX10475674	TFs and others	KDM4B	Liver	Hep G2	5162	1/16947	4/16947	-0.426011	0.25
NHP Random (Human Genome LiftOver)	SRX10475854	TFs and others	MAF1	Liver	Hep G2	4637	1/16947	4/16947	-0.426011	0.25
NHP Random (Human Genome LiftOver)	SRX10476670	TFs and others	BRCA1	Liver	Hep G2	4616	1/16947	4/16947	-0.426011	0.25
NHP Random (Human Genome LiftOver)	SRX10476685	TFs and others	RBAK	Liver	Hep G2	3950	1/16947	4/16947	-0.426011	0.25
NHP Random (Human Genome LiftOver)	SRX10478067	TFs and others	SETDB1	Liver	Hep G2	3234	1/16947	4/16947	-0.426011	0.25
NHP Random (Human Genome LiftOver)	SRX10478492	TFs and others	ZNF526	Liver	Hep G2	3281	1/16947	4/16947	-0.426011	0.25
NHP Random (Human Genome LiftOver)	SRX10829251	TFs and others	HNF4A	Liver	Hep 3B	2812	1/16947	4/16947	-0.426011	0.25
NHP Random (Human Genome LiftOver)	SRX10829252	TFs and others	HNF4A	Liver	Hep 3B	3067	1/16947	4/16947	-0.426011	0.25
NHP Random (Human Genome LiftOver)	SRX10976862	TFs and others	ZNF576	Liver	Hep G2	3905	1/16947	4/16947	-0.426011	0.25
NHP Random (Human Genome LiftOver)	SRX11094198	TFs and others	FOXM1	Liver	HuH-7	3551	1/16947	4/16947	-0.426011	0.25
NHP Random (Human Genome LiftOver)	SRX11094199	TFs and others	FOXM1	Liver	HuH-7	3471	1/16947	4/16947	-0.426011	0.25
NHP Random (Human Genome LiftOver)	SRX19004957	TFs and others	IRF1	Liver	Huh-7.5	2756	1/16947	4/16947	-0.426011	0.25
NHP Random (Human Genome LiftOver)	SRX2424304	TFs and others	ZNF207	Liver	Hep G2	1658	1/16947	4/16947	-0.426011	0.25
NHP Random (Human Genome LiftOver)	SRX2636131	TFs and others	HHEX	Liver	Hep G2	4530	1/16947	4/16947	-0.426011	0.25
NHP Random (Human Genome LiftOver)	SRX2636259	TFs and others	GMEB2	Liver	Hep G2	3224	1/16947	4/16947	-0.426011	0.25
NHP Random (Human Genome LiftOver)	SRX3321964	TFs and others	NBN	Liver	Hep G2	1927	1/16947	4/16947	-0.426011	0.25
NHP Random (Human Genome LiftOver)	SRX5457288	TFs and others	ETS1	Liver	Hep G2	3738	1/16947	4/16947	-0.426011	0.25
NHP Random (Human Genome LiftOver)	SRX5457334	TFs and others	ZNF282	Liver	Hep G2	1967	1/16947	4/16947	-0.426011	0.25
NHP Random (Human Genome LiftOver)	SRX5457335	TFs and others	ZNF282	Liver	Hep G2	2045	1/16947	4/16947	-0.426011	0.25
NHP Random (Human Genome LiftOver)	SRX10476558	TFs and others	ZNF274	Liver	Hep G2	24327	57/16947	47/16947	-0.423832	1.21277
NHP Random (Human Genome LiftOver)	SRX10475057	TFs and others	FOXJ3	Liver	Hep G2	21886	46/16947	37/16947	-0.420887	1.24324
NHP Random (Human Genome LiftOver)	SRX150701	TFs and others	CEBPB	Liver	Hep G2	32783	36/16947	28/16947	-0.418754	1.28571
NHP Random (Human Genome LiftOver)	SRX4708046	TFs and others	XRCC5	Liver	Hep G2	43287	72/16947	61/16947	-0.414513	1.18033
NHP Random (Human Genome LiftOver)	SRX5457305	TFs and others	ERF	Liver	Hep G2	35849	59/16947	49/16947	-0.413623	1.20408
NHP Random (Human Genome LiftOver)	SRX13178154	TFs and others	WDR5	Liver	MRT TTC549	3801	4/16947	8/16947	-0.411605	0.5
NHP Random (Human Genome LiftOver)	SRX2630162	TFs and others	HMG20A	Liver	Hep G2	8195	4/16947	8/16947	-0.411605	0.5
NHP Random (Human Genome LiftOver)	SRX2636494	TFs and others	HMG20B	Liver	Hep G2	8619	4/16947	8/16947	-0.411605	0.5
NHP Random (Human Genome LiftOver)	SRX4038241	TFs and others	PATZ1	Liver	Hep G2	5353	4/16947	8/16947	-0.411605	0.5
NHP Random (Human Genome LiftOver)	SRX2630299	TFs and others	ZBTB26	Liver	Hep G2	21263	37/16947	29/16947	-0.41051	1.27586
NHP Random (Human Genome LiftOver)	SRX3010015	TFs and others	CTCF	Liver	Hepatocytes	22279	28/16947	21/16947	-0.407536	1.33333
NHP Random (Human Genome LiftOver)	SRX4708107	TFs and others	RBM25	Liver	Hep G2	62765	109/16947	123/16947	-0.406928	0.886179
NHP Random (Human Genome LiftOver)	SRX2630356	TFs and others	NFIA	Liver	Hep G2	38109	61/16947	51/16947	-0.404053	1.19608
NHP Random (Human Genome LiftOver)	SRX16498493	TFs and others	FOXC1	Liver	Hep G2	16962	38/16947	30/16947	-0.40269	1.26667
NHP Random (Human Genome LiftOver)	SRX100538	TFs and others	HDAC2	Liver	Hep G2	35312	49/16947	40/16947	-0.402362	1.225
NHP Random (Human Genome LiftOver)	SRX19004917	TFs and others	STAT2	Liver	Huh-7.5	22977	49/16947	40/16947	-0.402362	1.225
NHP Random (Human Genome LiftOver)	SRX10478128	TFs and others	ZNF121	Liver	Hep G2	31508	50/16947	41/16947	-0.396662	1.21951
NHP Random (Human Genome LiftOver)	SRX5457321	TFs and others	EGR1	Liver	Liver	6967	14/16947	9/16947	-0.392854	1.55556
NHP Random (Human Genome LiftOver)	SRX10977195	TFs and others	RBM39	Liver	Hep G2	8389	9/16947	14/16947	-0.392854	0.642857
NHP Random (Human Genome LiftOver)	SRX190233	TFs and others	CEBPD	Liver	Hep G2	14345	9/16947	14/16947	-0.392854	0.642857
NHP Random (Human Genome LiftOver)	SRX150486	TFs and others	MAX	Liver	Hep G2	14005	21/16947	15/16947	-0.39278	1.4
NHP Random (Human Genome LiftOver)	SRX19004898	TFs and others	STAT1	Liver	Huh-7.5	40485	78/16947	67/16947	-0.392159	1.16418
NHP Random (Human Genome LiftOver)	SRX6783936	TFs and others	XRCC5	Liver	Hep G2	18949	30/16947	23/16947	-0.387497	1.30435
NHP Random (Human Genome LiftOver)	SRX10475247	TFs and others	HDAC1	Liver	Hep G2	33977	66/16947	56/16947	-0.382536	1.17857
NHP Random (Human Genome LiftOver)	SRX13008201	TFs and others	ZNF430	Liver	Hep G2	20330	41/16947	33/16947	-0.381456	1.24242
NHP Random (Human Genome LiftOver)	SRX150355	TFs and others	ARID3A	Liver	Hep G2	27294	41/16947	33/16947	-0.381456	1.24242
NHP Random (Human Genome LiftOver)	SRX3230385	TFs and others	FOXP1	Liver	Hep G2	28071	41/16947	33/16947	-0.381456	1.24242
NHP Random (Human Genome LiftOver)	SRX5457476	TFs and others	FOXP1	Liver	Hep G2	27996	41/16947	33/16947	-0.381456	1.24242
NHP Random (Human Genome LiftOver)	SRX16687479	TFs and others	PDS5A	Liver	PLC/PRF/5	32699	98/16947	86/16947	-0.380688	1.13953
NHP Random (Human Genome LiftOver)	SRX10474916	TFs and others	ZNF800	Liver	Hep G2	10665	22/16947	16/16947	-0.379417	1.375
NHP Random (Human Genome LiftOver)	SRX5457254	TFs and others	RAD21	Liver	Liver	16820	22/16947	16/16947	-0.379417	1.375
NHP Random (Human Genome LiftOver)	SRX19004950	TFs and others	IRF1	Liver	Huh-7.5	16269	31/16947	24/16947	-0.378435	1.29167
NHP Random (Human Genome LiftOver)	SRX2635891	TFs and others	MXD4	Liver	Hep G2	14289	31/16947	24/16947	-0.378435	1.29167
NHP Random (Human Genome LiftOver)	SRX10475480	TFs and others	SPEN	Liver	Hep G2	30246	54/16947	45/16947	-0.37588	1.2
NHP Random (Human Genome LiftOver)	SRX5457468	TFs and others	RXRA	Liver	Liver	61879	119/16947	106/16947	-0.374453	1.12264
NHP Random (Human Genome LiftOver)	SRX3322259	TFs and others	FOXA2	Liver	Hep G2	44836	84/16947	73/16947	-0.372804	1.15068
NHP Random (Human Genome LiftOver)	SRX102990	TFs and others	MYC	Liver	Hep G2	12459	5/16947	9/16947	-0.372785	0.555556
NHP Random (Human Genome LiftOver)	SRX10475181	TFs and others	ZNF362	Liver	Hep G2	7074	5/16947	9/16947	-0.372785	0.555556
NHP Random (Human Genome LiftOver)	SRX2423446	TFs and others	RAD51	Liver	Hep G2	5075	5/16947	9/16947	-0.372785	0.555556
NHP Random (Human Genome LiftOver)	SRX10475187	TFs and others	LBX2	Liver	Hep G2	10113	10/16947	15/16947	-0.372446	0.666667
NHP Random (Human Genome LiftOver)	SRX2636562	TFs and others	KAT8	Liver	Hep G2	29999	56/16947	47/16947	-0.366546	1.19149
NHP Random (Human Genome LiftOver)	SRX10474952	TFs and others	SMAD1	Liver	Hep G2	14549	33/16947	26/16947	-0.361919	1.26923
NHP Random (Human Genome LiftOver)	SRX100477	TFs and others	FOXA1	Liver	Hep G2	62371	89/16947	78/16947	-0.358529	1.14103
NHP Random (Human Genome LiftOver)	SRX150621	TFs and others	SMC3	Liver	Hep G2	35071	45/16947	37/16947	-0.357387	1.21622
NHP Random (Human Genome LiftOver)	SRX150385	TFs and others	MAFK	Liver	Hep G2	95518	108/16947	96/16947	-0.356641	1.125
NHP Random (Human Genome LiftOver)	SRX10478499	TFs and others	ZNF619	Liver	Hep G2	10933	24/16947	18/16947	-0.35604	1.33333
NHP Random (Human Genome LiftOver)	SRX2635952	TFs and others	ATF3	Liver	Liver	14029	24/16947	18/16947	-0.35604	1.33333
NHP Random (Human Genome LiftOver)	SRX5457340	TFs and others	SKI	Liver	Hep G2	13106	18/16947	24/16947	-0.35604	0.75
NHP Random (Human Genome LiftOver)	SRX100562	TFs and others	RAD21	Liver	Hep G2	70175	90/16947	79/16947	-0.35585	1.13924
NHP Random (Human Genome LiftOver)	SRX10475773	TFs and others	FOXA2	Liver	Hep G2	53496	90/16947	79/16947	-0.35585	1.13924
NHP Random (Human Genome LiftOver)	SRX13007819	TFs and others	ZNF646	Liver	Hep G2	6934	16/16947	11/16947	-0.354691	1.45455
NHP Random (Human Genome LiftOver)	SRX10474945	TFs and others	SMAD3	Liver	Hep G2	13997	11/16947	16/16947	-0.354691	0.6875
NHP Random (Human Genome LiftOver)	SRX10475876	TFs and others	GLI4	Liver	Hep G2	7547	11/16947	16/16947	-0.354691	0.6875
NHP Random (Human Genome LiftOver)	SRX10478157	TFs and others	SP2	Liver	Hep G2	9332	11/16947	16/16947	-0.354691	0.6875
NHP Random (Human Genome LiftOver)	SRX10475167	TFs and others	ZBTB33	Liver	Hep G2	22909	34/16947	27/16947	-0.354368	1.25926
NHP Random (Human Genome LiftOver)	SRX150572	TFs and others	CEBPB	Liver	Hep G2	79255	74/16947	64/16947	-0.353809	1.15625
NHP Random (Human Genome LiftOver)	SRX19004895	TFs and others	STAT1	Liver	Huh-7.5	28057	59/16947	50/16947	-0.353661	1.18
NHP Random (Human Genome LiftOver)	SRX2636507	TFs and others	GATAD2A	Liver	Hep G2	45527	75/16947	65/16947	-0.350619	1.15385
NHP Random (Human Genome LiftOver)	SRX10475827	TFs and others	NR5A1	Liver	Hep G2	14869	25/16947	19/16947	-0.345741	1.31579
NHP Random (Human Genome LiftOver)	SRX10478073	TFs and others	SIX1	Liver	Hep G2	16940	25/16947	19/16947	-0.345741	1.31579
NHP Random (Human Genome LiftOver)	SRX2635877	TFs and others	FOXA1	Liver	Liver	15663	25/16947	19/16947	-0.345741	1.31579
NHP Random (Human Genome LiftOver)	SRX10475201	TFs and others	ZNF280D	Liver	Hep G2	19397	19/16947	25/16947	-0.345741	0.76
NHP Random (Human Genome LiftOver)	SRX10478224	TFs and others	HDAC2	Liver	Hep G2	39753	61/16947	52/16947	-0.345731	1.17308
NHP Random (Human Genome LiftOver)	SRX10475266	TFs and others	ZNF740	Liver	Hep G2	4838	2/16947	5/16947	-0.343828	0.4
NHP Random (Human Genome LiftOver)	SRX10475884	TFs and others	ZIK1	Liver	Hep G2	4237	2/16947	5/16947	-0.343828	0.4
NHP Random (Human Genome LiftOver)	SRX10478450	TFs and others	FOXK1	Liver	Hep G2	3660	2/16947	5/16947	-0.343828	0.4
NHP Random (Human Genome LiftOver)	SRX10478580	TFs and others	ZNF616	Liver	Hep G2	4400	2/16947	5/16947	-0.343828	0.4
NHP Random (Human Genome LiftOver)	SRX2423688	TFs and others	FOXA1	Liver	Hep G2	3032	2/16947	5/16947	-0.343828	0.4
NHP Random (Human Genome LiftOver)	SRX2424221	TFs and others	TBX3	Liver	Hep G2	2573	2/16947	5/16947	-0.343828	0.4
NHP Random (Human Genome LiftOver)	SRX2424465	TFs and others	YBX1	Liver	Hep G2	2600	2/16947	5/16947	-0.343828	0.4
NHP Random (Human Genome LiftOver)	SRX2630196	TFs and others	TFAP4	Liver	Hep G2	5005	2/16947	5/16947	-0.343828	0.4
NHP Random (Human Genome LiftOver)	SRX2636123	TFs and others	SLC30A9	Liver	Hep G2	4022	2/16947	5/16947	-0.343828	0.4
NHP Random (Human Genome LiftOver)	SRX2636183	TFs and others	NR2F1	Liver	Hep G2	5539	2/16947	5/16947	-0.343828	0.4
NHP Random (Human Genome LiftOver)	SRX2636598	TFs and others	RERE	Liver	Hep G2	5120	2/16947	5/16947	-0.343828	0.4
NHP Random (Human Genome LiftOver)	SRX4802359	TFs and others	ARNT	Liver	Hep G2	2793	2/16947	5/16947	-0.343828	0.4
NHP Random (Human Genome LiftOver)	SRX4802363	TFs and others	EPAS1	Liver	Hep G2	2539	2/16947	5/16947	-0.343828	0.4
NHP Random (Human Genome LiftOver)	SRX5457392	TFs and others	ZNF24	Liver	Hep G2	2874	2/16947	5/16947	-0.343828	0.4
NHP Random (Human Genome LiftOver)	SRX10120399	TFs and others	ATF4	Liver	Hep G2	5114	10/16947	6/16947	-0.342571	1.66667
NHP Random (Human Genome LiftOver)	SRX10474942	TFs and others	ATF3	Liver	Hep G2	11258	6/16947	10/16947	-0.342571	0.6
NHP Random (Human Genome LiftOver)	SRX10474999	TFs and others	ZNF609	Liver	Hep G2	7710	6/16947	10/16947	-0.342571	0.6
NHP Random (Human Genome LiftOver)	SRX10475511	TFs and others	MED13	Liver	Hep G2	8689	6/16947	10/16947	-0.342571	0.6
NHP Random (Human Genome LiftOver)	SRX2270129	TFs and others	RELA	Liver	HuH-7	7383	6/16947	10/16947	-0.342571	0.6
NHP Random (Human Genome LiftOver)	SRX5457273	TFs and others	ZNF639	Liver	Hep G2	8739	6/16947	10/16947	-0.342571	0.6
NHP Random (Human Genome LiftOver)	SRX080346	TFs and others	CTCF	Liver	Hep G2	37519	36/16947	29/16947	-0.340476	1.24138
NHP Random (Human Genome LiftOver)	SRX10478598	TFs and others	ZNF572	Liver	Hep G2	16529	36/16947	29/16947	-0.340476	1.24138
NHP Random (Human Genome LiftOver)	SRX3322150	TFs and others	TBX3	Liver	Hep G2	13748	20/16947	26/16947	-0.336219	0.769231
NHP Random (Human Genome LiftOver)	SRX2636538	TFs and others	SAP130	Liver	Hep G2	42983	80/16947	70/16947	-0.335777	1.14286
NHP Random (Human Genome LiftOver)	SRX10476639	TFs and others	RAD21	Liver	Hep G2	19064	37/16947	30/16947	-0.334069	1.23333
NHP Random (Human Genome LiftOver)	SRX5090149	TFs and others	ASH2L	Liver	Hep G2	12058	37/16947	30/16947	-0.334069	1.23333
NHP Random (Human Genome LiftOver)	SRX080143	TFs and others	CTCF	Liver	Hep G2	47623	38/16947	31/16947	-0.327981	1.22581
NHP Random (Human Genome LiftOver)	SRX10477213	TFs and others	MTF2	Liver	Hep G2	15176	27/16947	21/16947	-0.327382	1.28571
NHP Random (Human Genome LiftOver)	SRX13008954	TFs and others	MYC	Liver	Hep G2	11178	18/16947	13/16947	-0.325207	1.38462
NHP Random (Human Genome LiftOver)	SRX100531	TFs and others	CTCF	Liver	Hep G2	62268	67/16947	58/16947	-0.324585	1.15517
NHP Random (Human Genome LiftOver)	SRX10476567	TFs and others	ZNF770	Liver	Hep G2	37977	59/16947	68/16947	-0.321396	0.867647
NHP Random (Human Genome LiftOver)	SRX10475629	TFs and others	ZBTB4	Liver	Hep G2	21039	53/16947	45/16947	-0.319615	1.17778
NHP Random (Human Genome LiftOver)	SRX2636477	TFs and others	CREM	Liver	Hep G2	25707	53/16947	45/16947	-0.319615	1.17778
NHP Random (Human Genome LiftOver)	SRX2636370	TFs and others	ZKSCAN8	Liver	Hep G2	17339	28/16947	22/16947	-0.319155	1.27273
NHP Random (Human Genome LiftOver)	SRX10476622	TFs and others	NRL	Liver	Hep G2	35866	69/16947	60/16947	-0.318292	1.15
NHP Random (Human Genome LiftOver)	SRX10476497	TFs and others	ZFP37	Liver	Hep G2	6912	11/16947	7/16947	-0.318249	1.57143
NHP Random (Human Genome LiftOver)	SRX2424060	TFs and others	NFE2L2	Liver	Hep G2	7413	11/16947	7/16947	-0.318249	1.57143
NHP Random (Human Genome LiftOver)	SRX10475723	TFs and others	ZNF318	Liver	Hep G2	8464	7/16947	11/16947	-0.318249	0.636364
NHP Random (Human Genome LiftOver)	SRX2630222	TFs and others	MLX	Liver	Hep G2	10968	7/16947	11/16947	-0.318249	0.636364
NHP Random (Human Genome LiftOver)	SRX4708036	TFs and others	RBM25	Liver	Hep G2	60552	107/16947	96/16947	-0.317368	1.11458
NHP Random (Human Genome LiftOver)	SRX3230392	TFs and others	MTA1	Liver	Hep G2	25946	40/16947	33/16947	-0.316669	1.21212
NHP Random (Human Genome LiftOver)	SRX19004954	TFs and others	IRF1	Liver	Huh-7.5	9527	19/16947	14/16947	-0.312795	1.35714
NHP Random (Human Genome LiftOver)	SRX10476564	TFs and others	ZNF737	Liver	Hep G2	11430	14/16947	19/16947	-0.312795	0.736842
NHP Random (Human Genome LiftOver)	SRX2636019	TFs and others	THAP11	Liver	Hep G2	30411	55/16947	47/16947	-0.311778	1.17021
NHP Random (Human Genome LiftOver)	SRX2636563	TFs and others	KAT8	Liver	Hep G2	20734	41/16947	34/16947	-0.311402	1.20588
NHP Random (Human Genome LiftOver)	SRX3511104	TFs and others	NFIC	Liver	Hep G2	13383	41/16947	34/16947	-0.311402	1.20588
NHP Random (Human Genome LiftOver)	SRX10475147	TFs and others	EGR1	Liver	Hep G2	34571	72/16947	63/16947	-0.309453	1.14286
NHP Random (Human Genome LiftOver)	SRX1165097	TFs and others	CREB1	Liver	Hep G2	36076	56/16947	48/16947	-0.308054	1.16667
NHP Random (Human Genome LiftOver)	SRX3230413	TFs and others	ZNF219	Liver	Hep G2	61165	93/16947	83/16947	-0.304074	1.12048
NHP Random (Human Genome LiftOver)	SRX4708034	TFs and others	RBFOX2	Liver	Hep G2	24521	74/16947	65/16947	-0.303925	1.13846
NHP Random (Human Genome LiftOver)	SRX10475531	TFs and others	ARNTL	Liver	Hep G2	12833	15/16947	20/16947	-0.301607	0.75
NHP Random (Human Genome LiftOver)	SRX10478480	TFs and others	ZNF503	Liver	Hep G2	14600	15/16947	20/16947	-0.301607	0.75
NHP Random (Human Genome LiftOver)	DRX313741	TFs and others	CTCF	Liver	SNU-475	919	0/16947	2/16947	-0.301043	0
NHP Random (Human Genome LiftOver)	SRX10475006	TFs and others	ZNF530	Liver	Hep G2	1585	0/16947	2/16947	-0.301043	0
NHP Random (Human Genome LiftOver)	SRX10475036	TFs and others	GTF3A	Liver	Hep G2	1597	0/16947	2/16947	-0.301043	0
NHP Random (Human Genome LiftOver)	SRX10475043	TFs and others	ZNF382	Liver	Hep G2	1515	0/16947	2/16947	-0.301043	0
NHP Random (Human Genome LiftOver)	SRX10475084	TFs and others	FUBP3	Liver	Hep G2	2273	0/16947	2/16947	-0.301043	0
NHP Random (Human Genome LiftOver)	SRX10475087	TFs and others	ZNF20	Liver	Hep G2	1659	0/16947	2/16947	-0.301043	0
NHP Random (Human Genome LiftOver)	SRX10475088	TFs and others	ZNF20	Liver	Hep G2	1865	0/16947	2/16947	-0.301043	0
NHP Random (Human Genome LiftOver)	SRX10475146	TFs and others	STAT6	Liver	Hep G2	1705	0/16947	2/16947	-0.301043	0
NHP Random (Human Genome LiftOver)	SRX10475155	TFs and others	ZFP41	Liver	Hep G2	1350	0/16947	2/16947	-0.301043	0
NHP Random (Human Genome LiftOver)	SRX10475164	TFs and others	ZC3H8	Liver	Hep G2	2088	0/16947	2/16947	-0.301043	0
NHP Random (Human Genome LiftOver)	SRX10475257	TFs and others	SATB2	Liver	Hep G2	2541	0/16947	2/16947	-0.301043	0
NHP Random (Human Genome LiftOver)	SRX10475306	TFs and others	FOXM1	Liver	Hep G2	2286	0/16947	2/16947	-0.301043	0
NHP Random (Human Genome LiftOver)	SRX10475307	TFs and others	FOXM1	Liver	Hep G2	2520	0/16947	2/16947	-0.301043	0
NHP Random (Human Genome LiftOver)	SRX10475311	TFs and others	SOX13	Liver	Hep G2	1266	0/16947	2/16947	-0.301043	0
NHP Random (Human Genome LiftOver)	SRX10475328	TFs and others	HSF2	Liver	Hep G2	2250	0/16947	2/16947	-0.301043	0
NHP Random (Human Genome LiftOver)	SRX10475367	TFs and others	SMAD9	Liver	Hep G2	2465	0/16947	2/16947	-0.301043	0
NHP Random (Human Genome LiftOver)	SRX10475368	TFs and others	SMAD9	Liver	Hep G2	1780	0/16947	2/16947	-0.301043	0
NHP Random (Human Genome LiftOver)	SRX10475378	TFs and others	DMTF1	Liver	Hep G2	1607	0/16947	2/16947	-0.301043	0
NHP Random (Human Genome LiftOver)	SRX10475384	TFs and others	ATF6	Liver	Hep G2	3154	0/16947	2/16947	-0.301043	0
NHP Random (Human Genome LiftOver)	SRX10475455	TFs and others	ZNF383	Liver	Hep G2	2153	0/16947	2/16947	-0.301043	0
NHP Random (Human Genome LiftOver)	SRX10475625	TFs and others	CBX2	Liver	Hep G2	1016	0/16947	2/16947	-0.301043	0
NHP Random (Human Genome LiftOver)	SRX10475792	TFs and others	ZNF33A	Liver	Hep G2	1949	0/16947	2/16947	-0.301043	0
NHP Random (Human Genome LiftOver)	SRX10475848	TFs and others	CREB3	Liver	Hep G2	2112	0/16947	2/16947	-0.301043	0
NHP Random (Human Genome LiftOver)	SRX10475855	TFs and others	ZNF775	Liver	Hep G2	1623	0/16947	2/16947	-0.301043	0
NHP Random (Human Genome LiftOver)	SRX10475873	TFs and others	TSC22D2	Liver	Hep G2	2209	0/16947	2/16947	-0.301043	0
NHP Random (Human Genome LiftOver)	SRX10475877	TFs and others	GLI4	Liver	Hep G2	1603	0/16947	2/16947	-0.301043	0
NHP Random (Human Genome LiftOver)	SRX10476496	TFs and others	ZFP37	Liver	Hep G2	2429	0/16947	2/16947	-0.301043	0
NHP Random (Human Genome LiftOver)	SRX10476544	TFs and others	ZNF766	Liver	Hep G2	1917	0/16947	2/16947	-0.301043	0
NHP Random (Human Genome LiftOver)	SRX10476559	TFs and others	ZBTB1	Liver	Hep G2	2022	0/16947	2/16947	-0.301043	0
NHP Random (Human Genome LiftOver)	SRX10476584	TFs and others	ZNF713	Liver	Hep G2	1626	0/16947	2/16947	-0.301043	0
NHP Random (Human Genome LiftOver)	SRX10476585	TFs and others	ZNF713	Liver	Hep G2	1577	0/16947	2/16947	-0.301043	0
NHP Random (Human Genome LiftOver)	SRX10476664	TFs and others	ZNF778	Liver	Hep G2	2111	0/16947	2/16947	-0.301043	0
NHP Random (Human Genome LiftOver)	SRX10476665	TFs and others	ZNF778	Liver	Hep G2	1696	0/16947	2/16947	-0.301043	0
NHP Random (Human Genome LiftOver)	SRX10476710	TFs and others	ATF5	Liver	Hep G2	2646	0/16947	2/16947	-0.301043	0
NHP Random (Human Genome LiftOver)	SRX10476793	TFs and others	ISX	Liver	Hep G2	1994	0/16947	2/16947	-0.301043	0
NHP Random (Human Genome LiftOver)	SRX10476794	TFs and others	ISX	Liver	Hep G2	2026	0/16947	2/16947	-0.301043	0
NHP Random (Human Genome LiftOver)	SRX10477216	TFs and others	ZSCAN20	Liver	Hep G2	2040	0/16947	2/16947	-0.301043	0
NHP Random (Human Genome LiftOver)	SRX10477225	TFs and others	ZNF674	Liver	Hep G2	2001	0/16947	2/16947	-0.301043	0
NHP Random (Human Genome LiftOver)	SRX10478044	TFs and others	AKNA	Liver	Hep G2	2389	0/16947	2/16947	-0.301043	0
NHP Random (Human Genome LiftOver)	SRX10478077	TFs and others	MTF1	Liver	Hep G2	2251	0/16947	2/16947	-0.301043	0
NHP Random (Human Genome LiftOver)	SRX10478097	TFs and others	ZNF256	Liver	Hep G2	2808	0/16947	2/16947	-0.301043	0
NHP Random (Human Genome LiftOver)	SRX10478152	TFs and others	ZNF678	Liver	Hep G2	1664	0/16947	2/16947	-0.301043	0
NHP Random (Human Genome LiftOver)	SRX10478318	TFs and others	ZBTB24	Liver	Hep G2	1543	0/16947	2/16947	-0.301043	0
NHP Random (Human Genome LiftOver)	SRX10478347	TFs and others	RELA	Liver	Hep G2	2700	0/16947	2/16947	-0.301043	0
NHP Random (Human Genome LiftOver)	SRX10478348	TFs and others	RELA	Liver	Hep G2	2548	0/16947	2/16947	-0.301043	0
NHP Random (Human Genome LiftOver)	SRX10478350	TFs and others	ZBTB10	Liver	Hep G2	2128	0/16947	2/16947	-0.301043	0
NHP Random (Human Genome LiftOver)	SRX10478407	TFs and others	TP53	Liver	Hep G2	2470	0/16947	2/16947	-0.301043	0
NHP Random (Human Genome LiftOver)	SRX10478415	TFs and others	ADNP	Liver	Hep G2	2704	0/16947	2/16947	-0.301043	0
NHP Random (Human Genome LiftOver)	SRX10478428	TFs and others	NFE2	Liver	Hep G2	2772	0/16947	2/16947	-0.301043	0
NHP Random (Human Genome LiftOver)	SRX10478592	TFs and others	TRAFD1	Liver	Hep G2	1455	0/16947	2/16947	-0.301043	0
NHP Random (Human Genome LiftOver)	SRX10478616	TFs and others	ETS1	Liver	Hep G2	3001	0/16947	2/16947	-0.301043	0
NHP Random (Human Genome LiftOver)	SRX10976509	TFs and others	PTBP1	Liver	Hep G2	1215	0/16947	2/16947	-0.301043	0
NHP Random (Human Genome LiftOver)	SRX10976818	TFs and others	PRPF4	Liver	Hep G2	1401	0/16947	2/16947	-0.301043	0
NHP Random (Human Genome LiftOver)	SRX10976886	TFs and others	ATF4	Liver	Hep G2	1426	0/16947	2/16947	-0.301043	0
NHP Random (Human Genome LiftOver)	SRX10976976	TFs and others	DBP	Liver	Hep G2	1780	0/16947	2/16947	-0.301043	0
NHP Random (Human Genome LiftOver)	SRX10977164	TFs and others	FIP1L1	Liver	Hep G2	969	0/16947	2/16947	-0.301043	0
NHP Random (Human Genome LiftOver)	SRX10977193	TFs and others	IKZF4	Liver	Hep G2	1718	0/16947	2/16947	-0.301043	0
NHP Random (Human Genome LiftOver)	SRX13007878	TFs and others	NFIB	Liver	Hep G2	1448	0/16947	2/16947	-0.301043	0
NHP Random (Human Genome LiftOver)	SRX13007879	TFs and others	NFIB	Liver	Hep G2	2104	0/16947	2/16947	-0.301043	0
NHP Random (Human Genome LiftOver)	SRX13007932	TFs and others	ELK4	Liver	Hep G2	2804	0/16947	2/16947	-0.301043	0
NHP Random (Human Genome LiftOver)	SRX13008144	TFs and others	ZNF251	Liver	Hep G2	1620	0/16947	2/16947	-0.301043	0
NHP Random (Human Genome LiftOver)	SRX13008510	TFs and others	TEAD2	Liver	Hep G2	2233	0/16947	2/16947	-0.301043	0
NHP Random (Human Genome LiftOver)	SRX13008534	TFs and others	ZSCAN12	Liver	Hep G2	2055	0/16947	2/16947	-0.301043	0
NHP Random (Human Genome LiftOver)	SRX13008832	TFs and others	FOSL1	Liver	Hep G2	2594	0/16947	2/16947	-0.301043	0
NHP Random (Human Genome LiftOver)	SRX14564345	TFs and others	ACTR5	Liver	Hep G2	779	0/16947	2/16947	-0.301043	0
NHP Random (Human Genome LiftOver)	SRX16111529	TFs and others	FBP1	Liver	LO2	1328	0/16947	2/16947	-0.301043	0
NHP Random (Human Genome LiftOver)	SRX16497657	TFs and others	MBNL3	Liver	Hep G2	1526	0/16947	2/16947	-0.301043	0
NHP Random (Human Genome LiftOver)	SRX16498595	TFs and others	ZHX2	Liver	Hep G2	2246	0/16947	2/16947	-0.301043	0
NHP Random (Human Genome LiftOver)	SRX2270128	TFs and others	RELA	Liver	HuH-7	1611	0/16947	2/16947	-0.301043	0
NHP Random (Human Genome LiftOver)	SRX2630273	TFs and others	DNMT3B	Liver	Hep G2	2213	0/16947	2/16947	-0.301043	0
NHP Random (Human Genome LiftOver)	SRX2635788	TFs and others	PAF1	Liver	Hep G2	1661	0/16947	2/16947	-0.301043	0
NHP Random (Human Genome LiftOver)	SRX2635789	TFs and others	PAF1	Liver	Hep G2	1726	0/16947	2/16947	-0.301043	0
NHP Random (Human Genome LiftOver)	SRX2708812	TFs and others	INO80	Liver	HuH-7	1103	0/16947	2/16947	-0.301043	0
NHP Random (Human Genome LiftOver)	SRX2858136	TFs and others	TFCP2	Liver	BEL-7402	770	0/16947	2/16947	-0.301043	0
NHP Random (Human Genome LiftOver)	SRX2858139	TFs and others	YAP1	Liver	BEL-7402	906	0/16947	2/16947	-0.301043	0
NHP Random (Human Genome LiftOver)	SRX2858140	TFs and others	YAP1	Liver	BEL-7402	938	0/16947	2/16947	-0.301043	0
NHP Random (Human Genome LiftOver)	SRX2858141	TFs and others	YAP1	Liver	BEL-7402	1005	0/16947	2/16947	-0.301043	0
NHP Random (Human Genome LiftOver)	SRX3127729	TFs and others	ZEB2	Liver	SNU-398	2086	0/16947	2/16947	-0.301043	0
NHP Random (Human Genome LiftOver)	SRX3322081	TFs and others	HNRNPUL1	Liver	Hep G2	1511	0/16947	2/16947	-0.301043	0
NHP Random (Human Genome LiftOver)	SRX3322390	TFs and others	BRD4	Liver	Hep G2	3337	0/16947	2/16947	-0.301043	0
NHP Random (Human Genome LiftOver)	SRX3322391	TFs and others	BRD4	Liver	Hep G2	2521	0/16947	2/16947	-0.301043	0
NHP Random (Human Genome LiftOver)	SRX3322879	TFs and others	SMARCE1	Liver	Hep G2	1746	0/16947	2/16947	-0.301043	0
NHP Random (Human Genome LiftOver)	SRX3445798	TFs and others	INO80	Liver	Hep G2	1143	0/16947	2/16947	-0.301043	0
NHP Random (Human Genome LiftOver)	SRX3733797	TFs and others	EP300	Liver	Hep G2	758	0/16947	2/16947	-0.301043	0
NHP Random (Human Genome LiftOver)	SRX3881590	TFs and others	FOXN3	Liver	Hep G2	1282	0/16947	2/16947	-0.301043	0
NHP Random (Human Genome LiftOver)	SRX3881591	TFs and others	FOXN3	Liver	Hep G2	5717	0/16947	2/16947	-0.301043	0
NHP Random (Human Genome LiftOver)	SRX4572982	TFs and others	ATF3	Liver	Hep G2	862	0/16947	2/16947	-0.301043	0
NHP Random (Human Genome LiftOver)	SRX5232045	TFs and others	INSR	Liver	Hep G2	2031	0/16947	2/16947	-0.301043	0
NHP Random (Human Genome LiftOver)	SRX5654409	TFs and others	GFP	Liver	Hep G2	1531	0/16947	2/16947	-0.301043	0
NHP Random (Human Genome LiftOver)	SRX5654410	TFs and others	GFP	Liver	Hep G2	1290	0/16947	2/16947	-0.301043	0
NHP Random (Human Genome LiftOver)	SRX100544	TFs and others	EP300	Liver	Hep G2	39633	58/16947	50/16947	-0.30096	1.16
NHP Random (Human Genome LiftOver)	SRX10475619	TFs and others	ZNF143	Liver	Hep G2	7543	8/16947	12/16947	-0.298158	0.666667
NHP Random (Human Genome LiftOver)	SRX10476495	TFs and others	THAP9	Liver	Hep G2	6475	8/16947	12/16947	-0.298158	0.666667
NHP Random (Human Genome LiftOver)	SRX10477190	TFs and others	ATF2	Liver	Hep G2	10542	8/16947	12/16947	-0.298158	0.666667
NHP Random (Human Genome LiftOver)	SRX5457304	TFs and others	ZNF205	Liver	Hep G2	11661	8/16947	12/16947	-0.298158	0.666667
NHP Random (Human Genome LiftOver)	SRX10475657	TFs and others	ZBTB3	Liver	Hep G2	4559	3/16947	6/16947	-0.294346	0.5
NHP Random (Human Genome LiftOver)	SRX2424062	TFs and others	ZBTB40	Liver	Hep G2	3777	3/16947	6/16947	-0.294346	0.5
NHP Random (Human Genome LiftOver)	SRX2424303	TFs and others	ZNF207	Liver	Hep G2	3189	3/16947	6/16947	-0.294346	0.5
NHP Random (Human Genome LiftOver)	SRX2635885	TFs and others	ZHX2	Liver	Hep G2	6345	3/16947	6/16947	-0.294346	0.5
NHP Random (Human Genome LiftOver)	SRX3321911	TFs and others	FOXP1	Liver	Hep G2	3561	3/16947	6/16947	-0.294346	0.5
NHP Random (Human Genome LiftOver)	SRX3322149	TFs and others	TBX3	Liver	Hep G2	3330	3/16947	6/16947	-0.294346	0.5
NHP Random (Human Genome LiftOver)	SRX4708026	TFs and others	PTBP1	Liver	Hep G2	4465	3/16947	6/16947	-0.294346	0.5
NHP Random (Human Genome LiftOver)	SRX10475097	TFs and others	ZNF891	Liver	Hep G2	27604	60/16947	52/16947	-0.294299	1.15385
NHP Random (Human Genome LiftOver)	SRX1165091	TFs and others	Epitope tags	Liver	Hep G2	58708	60/16947	52/16947	-0.294299	1.15385
NHP Random (Human Genome LiftOver)	SRX2630140	TFs and others	RAD21	Liver	Hep G2	58658	60/16947	52/16947	-0.294299	1.15385
NHP Random (Human Genome LiftOver)	SRX2636602	TFs and others	MAX	Liver	Liver	24553	45/16947	38/16947	-0.292524	1.18421
NHP Random (Human Genome LiftOver)	SRX10475736	TFs and others	ZNF232	Liver	Hep G2	20033	32/16947	26/16947	-0.291172	1.23077
NHP Random (Human Genome LiftOver)	SRX4708039	TFs and others	AGO2	Liver	Hep G2	26665	53/16947	61/16947	-0.291118	0.868852
NHP Random (Human Genome LiftOver)	SRX5457249	TFs and others	CREB1	Liver	Hep G2	22296	46/16947	39/16947	-0.28828	1.17949
NHP Random (Human Genome LiftOver)	SRX2636577	TFs and others	ARID4B	Liver	Hep G2	46817	81/16947	72/16947	-0.286533	1.125
NHP Random (Human Genome LiftOver)	SRX10475881	TFs and others	FOXO1	Liver	Hep G2	28579	27/16947	33/16947	-0.285179	0.818182
NHP Random (Human Genome LiftOver)	SRX3321940	TFs and others	KDM1A	Liver	Hep G2	17247	27/16947	33/16947	-0.285179	0.818182
NHP Random (Human Genome LiftOver)	SRX6783957	TFs and others	AGO2	Liver	Hep G2	15406	27/16947	33/16947	-0.285179	0.818182
NHP Random (Human Genome LiftOver)	SRX10476623	TFs and others	NRL	Liver	Hep G2	31875	82/16947	73/16947	-0.284268	1.12329
NHP Random (Human Genome LiftOver)	SRX10476642	TFs and others	NR2F1	Liver	Hep G2	7494	9/16947	13/16947	-0.281224	0.692308
NHP Random (Human Genome LiftOver)	SRX13178149	TFs and others	WDR5	Liver	MRT TTC549	6079	9/16947	13/16947	-0.281224	0.692308
NHP Random (Human Genome LiftOver)	SRX6783935	TFs and others	XRCC5	Liver	Hep G2	22975	34/16947	28/16947	-0.279516	1.21429
NHP Random (Human Genome LiftOver)	SRX10477209	TFs and others	MAX	Liver	Hep G2	50601	107/16947	97/16947	-0.277804	1.10309
NHP Random (Human Genome LiftOver)	SRX10474871	TFs and others	MAZ	Liver	Hep G2	18490	35/16947	29/16947	-0.274154	1.2069
NHP Random (Human Genome LiftOver)	SRX612504	TFs and others	BRD4	Liver	LX2	21437	35/16947	29/16947	-0.274154	1.2069
NHP Random (Human Genome LiftOver)	SRX10476696	TFs and others	ZNF224	Liver	Hep G2	8823	23/16947	18/16947	-0.273713	1.27778
NHP Random (Human Genome LiftOver)	SRX16499733	TFs and others	ZNF431	Liver	Hep G2	15108	23/16947	18/16947	-0.273713	1.27778
NHP Random (Human Genome LiftOver)	SRX3322252	TFs and others	HNRNPL	Liver	Hep G2	11056	23/16947	18/16947	-0.273713	1.27778
NHP Random (Human Genome LiftOver)	SRX5457598	TFs and others	IKZF5	Liver	Hep G2	12081	23/16947	18/16947	-0.273713	1.27778
NHP Random (Human Genome LiftOver)	SRX148895	TFs and others	SMAD3	Liver	LX2	15909	18/16947	23/16947	-0.273713	0.782609
NHP Random (Human Genome LiftOver)	SRX2630195	TFs and others	TFAP4	Liver	Hep G2	34476	50/16947	43/16947	-0.272869	1.16279
NHP Random (Human Genome LiftOver)	SRX10476672	TFs and others	LCORL	Liver	Hep G2	29610	51/16947	44/16947	-0.269361	1.15909
NHP Random (Human Genome LiftOver)	SRX2630163	TFs and others	HMG20A	Liver	Hep G2	31347	51/16947	44/16947	-0.269361	1.15909
NHP Random (Human Genome LiftOver)	SRX10475707	TFs and others	PRDM10	Liver	Hep G2	8527	14/16947	10/16947	-0.266713	1.4
NHP Random (Human Genome LiftOver)	SRX13008930	TFs and others	ZNF865	Liver	Hep G2	7697	14/16947	10/16947	-0.266713	1.4
NHP Random (Human Genome LiftOver)	SRX10475298	TFs and others	ZNF264	Liver	Hep G2	11768	10/16947	14/16947	-0.266713	0.714286
NHP Random (Human Genome LiftOver)	SRX10478355	TFs and others	MYBL2	Liver	Hep G2	11866	10/16947	14/16947	-0.266713	0.714286
NHP Random (Human Genome LiftOver)	SRX2423450	TFs and others	ZNF384	Liver	Hep G2	12577	10/16947	14/16947	-0.266713	0.714286
NHP Random (Human Genome LiftOver)	SRX2630138	TFs and others	GABPA	Liver	Liver	8410	10/16947	14/16947	-0.266713	0.714286
NHP Random (Human Genome LiftOver)	SRX3323032	TFs and others	REST	Liver	Liver	14687	24/16947	19/16947	-0.2659	1.26316
NHP Random (Human Genome LiftOver)	SRX10475166	TFs and others	ZBTB33	Liver	Hep G2	29969	37/16947	31/16947	-0.264236	1.19355
NHP Random (Human Genome LiftOver)	SRX2636027	TFs and others	RXRB	Liver	Hep G2	47412	71/16947	63/16947	-0.263814	1.12698
NHP Random (Human Genome LiftOver)	SRX2635858	TFs and others	MBD1	Liver	Hep G2	5115	7/16947	4/16947	-0.260616	1.75
NHP Random (Human Genome LiftOver)	SRX10474991	TFs and others	PRDM15	Liver	Hep G2	6439	4/16947	7/16947	-0.260616	0.571429
NHP Random (Human Genome LiftOver)	SRX10475686	TFs and others	DPF2	Liver	Hep G2	6902	4/16947	7/16947	-0.260616	0.571429
NHP Random (Human Genome LiftOver)	SRX10475741	TFs and others	ZNF446	Liver	Hep G2	5554	4/16947	7/16947	-0.260616	0.571429
NHP Random (Human Genome LiftOver)	SRX10478446	TFs and others	HMGXB3	Liver	Hep G2	6629	4/16947	7/16947	-0.260616	0.571429
NHP Random (Human Genome LiftOver)	SRX10478579	TFs and others	ZNF616	Liver	Hep G2	6170	4/16947	7/16947	-0.260616	0.571429
NHP Random (Human Genome LiftOver)	SRX16500058	TFs and others	ZNF552	Liver	Hep G2	5380	4/16947	7/16947	-0.260616	0.571429
NHP Random (Human Genome LiftOver)	SRX2424464	TFs and others	YBX1	Liver	Hep G2	3231	4/16947	7/16947	-0.260616	0.571429
NHP Random (Human Genome LiftOver)	SRX5457274	TFs and others	ZNF639	Liver	Hep G2	6687	4/16947	7/16947	-0.260616	0.571429
NHP Random (Human Genome LiftOver)	SRX10476714	TFs and others	PAXIP1	Liver	Hep G2	38361	73/16947	65/16947	-0.259164	1.12308
NHP Random (Human Genome LiftOver)	SRX10478403	TFs and others	LIN54	Liver	Hep G2	26199	73/16947	65/16947	-0.259164	1.12308
NHP Random (Human Genome LiftOver)	SRX2635807	TFs and others	NR2F2	Liver	Liver	16482	25/16947	20/16947	-0.258676	1.25
NHP Random (Human Genome LiftOver)	SRX6699761	TFs and others	Epitope tags	Liver	Hep G2	28308	55/16947	48/16947	-0.256493	1.14583
NHP Random (Human Genome LiftOver)	SRX16687506	TFs and others	RAD21	Liver	PLC/PRF/5	18050	39/16947	33/16947	-0.255257	1.18182
NHP Random (Human Genome LiftOver)	SRX2636291	TFs and others	DRAP1	Liver	Hep G2	24730	39/16947	33/16947	-0.255257	1.18182
NHP Random (Human Genome LiftOver)	SRX10475443	TFs and others	ZNF460	Liver	Hep G2	25413	33/16947	39/16947	-0.255257	0.846154
NHP Random (Human Genome LiftOver)	SRX5574513	TFs and others	SPI1	Liver	Hep G2	93092	151/16947	140/16947	-0.254842	1.07857
NHP Random (Human Genome LiftOver)	SRX2630379	TFs and others	ATF1	Liver	Hep G2	7950	11/16947	15/16947	-0.25411	0.733333
NHP Random (Human Genome LiftOver)	SRX16687478	TFs and others	Epitope tags	Liver	PLC/PRF/5	37038	98/16947	89/16947	-0.253707	1.10112
NHP Random (Human Genome LiftOver)	SRX13006474	TFs and others	ZNF219	Liver	Hep G2	40307	57/16947	50/16947	-0.250671	1.14
NHP Random (Human Genome LiftOver)	SRX1165087	TFs and others	RAD21	Liver	Hep G2	55651	58/16947	51/16947	-0.247896	1.13725
NHP Random (Human Genome LiftOver)	SRX5457216	TFs and others	RBPJ	Liver	Hep G2	25106	41/16947	35/16947	-0.247079	1.17143
NHP Random (Human Genome LiftOver)	SRX10478007	TFs and others	ZNF331	Liver	Hep G2	37426	35/16947	41/16947	-0.247079	0.853659
NHP Random (Human Genome LiftOver)	SRX10476492	TFs and others	ZMYM3	Liver	Hep G2	44832	79/16947	71/16947	-0.246482	1.11268
NHP Random (Human Genome LiftOver)	SRX10478009	TFs and others	ZNF768	Liver	Hep G2	19738	27/16947	22/16947	-0.245735	1.22727
NHP Random (Human Genome LiftOver)	SRX100493	TFs and others	HEY1	Liver	Hep G2	34679	60/16947	53/16947	-0.242594	1.13208
NHP Random (Human Genome LiftOver)	SRX2635936	TFs and others	RARA	Liver	Hep G2	43623	60/16947	53/16947	-0.242594	1.13208
NHP Random (Human Genome LiftOver)	SRX10475872	TFs and others	TSC22D2	Liver	Hep G2	21170	28/16947	23/16947	-0.239909	1.21739
NHP Random (Human Genome LiftOver)	SRX100545	TFs and others	JUND	Liver	Hep G2	36810	43/16947	37/16947	-0.239594	1.16216
NHP Random (Human Genome LiftOver)	SRX10474951	TFs and others	ZNF281	Liver	Hep G2	33178	43/16947	37/16947	-0.239594	1.16216
NHP Random (Human Genome LiftOver)	SRX190265	TFs and others	ZEB1	Liver	Hep G2	27227	43/16947	37/16947	-0.239594	1.16216
NHP Random (Human Genome LiftOver)	SRX5457599	TFs and others	IKZF5	Liver	Hep G2	27960	44/16947	38/16947	-0.236082	1.15789
NHP Random (Human Genome LiftOver)	SRX10120401	TFs and others	TRIB3	Liver	Hep G2	4232	8/16947	5/16947	-0.235838	1.6
NHP Random (Human Genome LiftOver)	SRX100381	TFs and others	TCF12	Liver	Hep G2	8875	5/16947	8/16947	-0.235838	0.625
NHP Random (Human Genome LiftOver)	SRX10475655	TFs and others	ZBTB39	Liver	Hep G2	7465	5/16947	8/16947	-0.235838	0.625
NHP Random (Human Genome LiftOver)	SRX10475722	TFs and others	ZNF318	Liver	Hep G2	5192	5/16947	8/16947	-0.235838	0.625
NHP Random (Human Genome LiftOver)	SRX10477187	TFs and others	HOXD1	Liver	Hep G2	7924	5/16947	8/16947	-0.235838	0.625
NHP Random (Human Genome LiftOver)	SRX10477188	TFs and others	HOXD1	Liver	Hep G2	7970	5/16947	8/16947	-0.235838	0.625
NHP Random (Human Genome LiftOver)	SRX10478481	TFs and others	ZNF503	Liver	Hep G2	6798	5/16947	8/16947	-0.235838	0.625
NHP Random (Human Genome LiftOver)	SRX2635826	TFs and others	GABPA	Liver	Liver	4624	5/16947	8/16947	-0.235838	0.625
NHP Random (Human Genome LiftOver)	SRX3089115	TFs and others	SMARCA2	Liver	Hep G2	3522	5/16947	8/16947	-0.235838	0.625
NHP Random (Human Genome LiftOver)	SRX3230402	TFs and others	TCF12	Liver	Hep G2	8920	5/16947	8/16947	-0.235838	0.625
NHP Random (Human Genome LiftOver)	SRX5457501	TFs and others	KDM3A	Liver	Hep G2	9249	5/16947	8/16947	-0.235838	0.625
NHP Random (Human Genome LiftOver)	SRX10120408	TFs and others	TRIB3	Liver	Hep G2	16383	29/16947	24/16947	-0.234454	1.20833
NHP Random (Human Genome LiftOver)	SRX2636389	TFs and others	NRF1	Liver	Hep G2	14382	29/16947	24/16947	-0.234454	1.20833
NHP Random (Human Genome LiftOver)	SRX10476694	TFs and others	USF2	Liver	Hep G2	8753	17/16947	13/16947	-0.233218	1.30769
NHP Random (Human Genome LiftOver)	SRX10478062	TFs and others	ZNF451	Liver	Hep G2	10955	17/16947	13/16947	-0.233218	1.30769
NHP Random (Human Genome LiftOver)	SRX16495413	TFs and others	ZMYM2	Liver	Hep G2	9878	13/16947	17/16947	-0.233218	0.764706
NHP Random (Human Genome LiftOver)	SRX10476673	TFs and others	LCORL	Liver	Hep G2	36812	64/16947	57/16947	-0.232879	1.12281
NHP Random (Human Genome LiftOver)	SRX102986	TFs and others	CTCF	Liver	Hep G2	55082	45/16947	39/16947	-0.232711	1.15385
NHP Random (Human Genome LiftOver)	SRX3230414	TFs and others	ZNF281	Liver	Hep G2	34825	45/16947	39/16947	-0.232711	1.15385
NHP Random (Human Genome LiftOver)	SRX10475782	TFs and others	MNX1	Liver	Hep G2	31241	65/16947	58/16947	-0.230616	1.12069
NHP Random (Human Genome LiftOver)	SRX10478162	TFs and others	EEA1	Liver	Hep G2	14720	30/16947	25/16947	-0.229332	1.2
NHP Random (Human Genome LiftOver)	SRX10976122	TFs and others	ZNF407	Liver	Hep G2	18607	47/16947	41/16947	-0.226355	1.14634
NHP Random (Human Genome LiftOver)	SRX10475280	TFs and others	ZNF335	Liver	Hep G2	14997	14/16947	18/16947	-0.224433	0.777778
NHP Random (Human Genome LiftOver)	SRX10478063	TFs and others	NR2C2	Liver	Hep G2	12300	14/16947	18/16947	-0.224433	0.777778
NHP Random (Human Genome LiftOver)	SRX2636292	TFs and others	DRAP1	Liver	Hep G2	13668	14/16947	18/16947	-0.224433	0.777778
NHP Random (Human Genome LiftOver)	SRX10475116	TFs and others	KDM5B	Liver	Hep G2	37901	95/16947	87/16947	-0.219687	1.09195
NHP Random (Human Genome LiftOver)	SRX10478483	TFs and others	HOXA3	Liver	Hep G2	43080	71/16947	64/16947	-0.21823	1.10938
NHP Random (Human Genome LiftOver)	SRX10475370	TFs and others	SOX6	Liver	Hep G2	55933	125/16947	116/16947	-0.218151	1.07759
NHP Random (Human Genome LiftOver)	SRX2636009	TFs and others	HNF4A	Liver	Liver	64971	97/16947	89/16947	-0.216886	1.08989
NHP Random (Human Genome LiftOver)	SRX10120402	TFs and others	ATF4	Liver	Hep G2	4677	9/16947	6/16947	-0.216699	1.5
NHP Random (Human Genome LiftOver)	SRX2636085	TFs and others	KLF11	Liver	Hep G2	5987	9/16947	6/16947	-0.216699	1.5
NHP Random (Human Genome LiftOver)	SRX3733787	TFs and others	CTCF	Liver	Hep G2	6421	9/16947	6/16947	-0.216699	1.5
NHP Random (Human Genome LiftOver)	SRX10476581	TFs and others	ZNF142	Liver	Hep G2	6686	6/16947	9/16947	-0.216699	0.666667
NHP Random (Human Genome LiftOver)	SRX10478540	TFs and others	HNF1A	Liver	Hep G2	8279	6/16947	9/16947	-0.216699	0.666667
NHP Random (Human Genome LiftOver)	SRX2630129	TFs and others	KDM6A	Liver	Hep G2	7609	6/16947	9/16947	-0.216699	0.666667
NHP Random (Human Genome LiftOver)	SRX3230399	TFs and others	RUVBL1	Liver	Hep G2	7060	6/16947	9/16947	-0.216699	0.666667
NHP Random (Human Genome LiftOver)	SRX5457137	TFs and others	ZNF614	Liver	Hep G2	7372	6/16947	9/16947	-0.216699	0.666667
NHP Random (Human Genome LiftOver)	SRX5457378	TFs and others	NFKBIZ	Liver	Hep G2	8539	6/16947	9/16947	-0.216699	0.666667
NHP Random (Human Genome LiftOver)	SRX10475254	TFs and others	SAFB2	Liver	Hep G2	9833	19/16947	15/16947	-0.216518	1.26667
NHP Random (Human Genome LiftOver)	SRX16495623	TFs and others	SRF	Liver	Hep G2	9701	19/16947	15/16947	-0.216518	1.26667
NHP Random (Human Genome LiftOver)	SRX19004952	TFs and others	IRF1	Liver	Huh-7.5	12290	15/16947	19/16947	-0.216518	0.789474
NHP Random (Human Genome LiftOver)	SRX5457303	TFs and others	ZNF205	Liver	Hep G2	16749	15/16947	19/16947	-0.216518	0.789474
NHP Random (Human Genome LiftOver)	SRX16495753	TFs and others	ZNF221	Liver	Hep G2	16196	33/16947	28/16947	-0.215671	1.17857
NHP Random (Human Genome LiftOver)	SRX4708109	TFs and others	RBM25	Liver	Hep G2	51232	90/16947	98/16947	-0.215523	0.918367
NHP Random (Human Genome LiftOver)	SRX10478064	TFs and others	NR2C2	Liver	Hep G2	24403	51/16947	45/16947	-0.214984	1.13333
NHP Random (Human Genome LiftOver)	SRX10478217	TFs and others	ZFY	Liver	Hep G2	23071	52/16947	46/16947	-0.212384	1.13043
NHP Random (Human Genome LiftOver)	SRX19004915	TFs and others	STAT2	Liver	Huh-7.5	25647	52/16947	46/16947	-0.212384	1.13043
NHP Random (Human Genome LiftOver)	SRX10478484	TFs and others	HOXA3	Liver	Hep G2	25167	29/16947	34/16947	-0.211602	0.852941
NHP Random (Human Genome LiftOver)	SRX10475476	TFs and others	ZNF217	Liver	Hep G2	32691	53/16947	47/16947	-0.209871	1.12766
NHP Random (Human Genome LiftOver)	SRX190266	TFs and others	NR2F2	Liver	Hep G2	36722	53/16947	47/16947	-0.209871	1.12766
NHP Random (Human Genome LiftOver)	SRX2630221	TFs and others	MIER2	Liver	Hep G2	14568	20/16947	16/16947	-0.209341	1.25
NHP Random (Human Genome LiftOver)	SRX10437635	TFs and others	ASCL2	Liver	Hep G2	7526	16/16947	20/16947	-0.209341	0.8
NHP Random (Human Genome LiftOver)	SRX19004906	TFs and others	STAT1	Liver	Huh-7.5	30278	54/16947	48/16947	-0.207441	1.125
NHP Random (Human Genome LiftOver)	SRX10476699	TFs and others	ZNF574	Liver	Hep G2	32642	55/16947	49/16947	-0.205088	1.12245
NHP Random (Human Genome LiftOver)	SRX10476700	TFs and others	ZNF574	Liver	Hep G2	30822	55/16947	49/16947	-0.205088	1.12245
NHP Random (Human Genome LiftOver)	SRX19004908	TFs and others	STAT1	Liver	Huh-7.5	29411	55/16947	49/16947	-0.205088	1.12245
NHP Random (Human Genome LiftOver)	SRX5457498	TFs and others	SP1	Liver	Liver	39423	79/16947	72/16947	-0.204308	1.09722
NHP Random (Human Genome LiftOver)	SRX11405190	TFs and others	LDB1	Liver	Hep G2	1887	3/16947	1/16947	-0.204135	3
NHP Random (Human Genome LiftOver)	DRX313740	TFs and others	CTCF	Liver	SNU-475	2203	1/16947	3/16947	-0.204135	0.333333
NHP Random (Human Genome LiftOver)	SRX10475256	TFs and others	SATB2	Liver	Hep G2	4132	1/16947	3/16947	-0.204135	0.333333
NHP Random (Human Genome LiftOver)	SRX10475445	TFs and others	ZSCAN22	Liver	Hep G2	2192	1/16947	3/16947	-0.204135	0.333333
NHP Random (Human Genome LiftOver)	SRX10475510	TFs and others	MED13	Liver	Hep G2	3641	1/16947	3/16947	-0.204135	0.333333
NHP Random (Human Genome LiftOver)	SRX10475580	TFs and others	ZNF17	Liver	Hep G2	2338	1/16947	3/16947	-0.204135	0.333333
NHP Random (Human Genome LiftOver)	SRX10475585	TFs and others	ZNF234	Liver	Hep G2	3095	1/16947	3/16947	-0.204135	0.333333
NHP Random (Human Genome LiftOver)	SRX10475598	TFs and others	GPN1	Liver	Hep G2	3168	1/16947	3/16947	-0.204135	0.333333
NHP Random (Human Genome LiftOver)	SRX10475687	TFs and others	ZNF615	Liver	Hep G2	3080	1/16947	3/16947	-0.204135	0.333333
NHP Random (Human Genome LiftOver)	SRX10475847	TFs and others	CREB3	Liver	Hep G2	2711	1/16947	3/16947	-0.204135	0.333333
NHP Random (Human Genome LiftOver)	SRX10476527	TFs and others	ZNF557	Liver	Hep G2	3206	1/16947	3/16947	-0.204135	0.333333
NHP Random (Human Genome LiftOver)	SRX10476741	TFs and others	ZKSCAN5	Liver	Hep G2	2672	1/16947	3/16947	-0.204135	0.333333
NHP Random (Human Genome LiftOver)	SRX10477172	TFs and others	THAP8	Liver	Hep G2	2446	1/16947	3/16947	-0.204135	0.333333
NHP Random (Human Genome LiftOver)	SRX10477997	TFs and others	FUBP1	Liver	Hep G2	2688	1/16947	3/16947	-0.204135	0.333333
NHP Random (Human Genome LiftOver)	SRX10478096	TFs and others	ZNF256	Liver	Hep G2	3502	1/16947	3/16947	-0.204135	0.333333
NHP Random (Human Genome LiftOver)	SRX10478122	TFs and others	ZNF25	Liver	Hep G2	2957	1/16947	3/16947	-0.204135	0.333333
NHP Random (Human Genome LiftOver)	SRX10478163	TFs and others	EEA1	Liver	Hep G2	2655	1/16947	3/16947	-0.204135	0.333333
NHP Random (Human Genome LiftOver)	SRX10478523	TFs and others	ZBTB8A	Liver	Hep G2	2711	1/16947	3/16947	-0.204135	0.333333
NHP Random (Human Genome LiftOver)	SRX10478542	TFs and others	NFATC3	Liver	Hep G2	2780	1/16947	3/16947	-0.204135	0.333333
NHP Random (Human Genome LiftOver)	SRX10829250	TFs and others	HNF4A	Liver	Hep 3B	2331	1/16947	3/16947	-0.204135	0.333333
NHP Random (Human Genome LiftOver)	SRX10976510	TFs and others	PTBP1	Liver	Hep G2	2034	1/16947	3/16947	-0.204135	0.333333
NHP Random (Human Genome LiftOver)	SRX13008500	TFs and others	ZNF850	Liver	Hep G2	2448	1/16947	3/16947	-0.204135	0.333333
NHP Random (Human Genome LiftOver)	SRX2270127	TFs and others	RELA	Liver	HuH-7	2399	1/16947	3/16947	-0.204135	0.333333
NHP Random (Human Genome LiftOver)	SRX2423795	TFs and others	SP1	Liver	Hep G2	1813	1/16947	3/16947	-0.204135	0.333333
NHP Random (Human Genome LiftOver)	SRX2636258	TFs and others	GMEB2	Liver	Hep G2	2970	1/16947	3/16947	-0.204135	0.333333
NHP Random (Human Genome LiftOver)	SRX2636371	TFs and others	ZKSCAN8	Liver	Hep G2	3564	1/16947	3/16947	-0.204135	0.333333
NHP Random (Human Genome LiftOver)	SRX3322336	TFs and others	TRIM22	Liver	Hep G2	1668	1/16947	3/16947	-0.204135	0.333333
NHP Random (Human Genome LiftOver)	SRX3445803	TFs and others	MCRS1	Liver	Hep G2	1576	1/16947	3/16947	-0.204135	0.333333
NHP Random (Human Genome LiftOver)	SRX3881589	TFs and others	FOXN3	Liver	Hep G2	5330	1/16947	3/16947	-0.204135	0.333333
NHP Random (Human Genome LiftOver)	SRX4708021	TFs and others	HNRNPH1	Liver	Hep G2	2135	1/16947	3/16947	-0.204135	0.333333
NHP Random (Human Genome LiftOver)	SRX4708032	TFs and others	PRPF4	Liver	Hep G2	2517	1/16947	3/16947	-0.204135	0.333333
NHP Random (Human Genome LiftOver)	SRX4802364	TFs and others	EPAS1	Liver	Hep G2	1691	1/16947	3/16947	-0.204135	0.333333
NHP Random (Human Genome LiftOver)	SRX5232046	TFs and others	INSR	Liver	Hep G2	3845	1/16947	3/16947	-0.204135	0.333333
NHP Random (Human Genome LiftOver)	SRX5826162	TFs and others	HAT1	Liver	Hep G2	1100	1/16947	3/16947	-0.204135	0.333333
NHP Random (Human Genome LiftOver)	SRX6981283	TFs and others	TCF4	Liver	Hepatocellular carcinoma	1948	1/16947	3/16947	-0.204135	0.333333
NHP Random (Human Genome LiftOver)	SRX10478647	TFs and others	KMT2A	Liver	Hep G2	19742	36/16947	31/16947	-0.204076	1.16129
NHP Random (Human Genome LiftOver)	SRX10474915	TFs and others	ZNF800	Liver	Hep G2	13072	21/16947	17/16947	-0.202796	1.23529
NHP Random (Human Genome LiftOver)	SRX10475498	TFs and others	ZNF607	Liver	Hep G2	12418	21/16947	17/16947	-0.202796	1.23529
NHP Random (Human Genome LiftOver)	SRX10478478	TFs and others	DNMT1	Liver	Hep G2	5797	10/16947	7/16947	-0.201369	1.42857
NHP Random (Human Genome LiftOver)	SRX19004953	TFs and others	IRF1	Liver	Huh-7.5	4541	10/16947	7/16947	-0.201369	1.42857
NHP Random (Human Genome LiftOver)	SRX10475441	TFs and others	GMEB1	Liver	Hep G2	6111	7/16947	10/16947	-0.201369	0.7
NHP Random (Human Genome LiftOver)	SRX10478410	TFs and others	ELF4	Liver	Hep G2	6237	7/16947	10/16947	-0.201369	0.7
NHP Random (Human Genome LiftOver)	SRX1165093	TFs and others	GABPA	Liver	Hep G2	5890	7/16947	10/16947	-0.201369	0.7
NHP Random (Human Genome LiftOver)	SRX2630220	TFs and others	MIER2	Liver	Hep G2	9864	7/16947	10/16947	-0.201369	0.7
NHP Random (Human Genome LiftOver)	SRX2636317	TFs and others	HNF1A	Liver	Hep G2	7522	7/16947	10/16947	-0.201369	0.7
NHP Random (Human Genome LiftOver)	SRX3230404	TFs and others	THRA	Liver	Hep G2	47474	51/16947	57/16947	-0.2006	0.894737
NHP Random (Human Genome LiftOver)	SRX2635991	TFs and others	NR2F6	Liver	Hep G2	23189	38/16947	33/16947	-0.197259	1.15152
NHP Random (Human Genome LiftOver)	SRX1165101	TFs and others	Epitope tags	Liver	Hep G2	18170	22/16947	18/16947	-0.196798	1.22222
NHP Random (Human Genome LiftOver)	SRX19004963	TFs and others	IRF1	Liver	Huh-7.5	12431	22/16947	18/16947	-0.196798	1.22222
NHP Random (Human Genome LiftOver)	SRX10475620	TFs and others	ZNF143	Liver	Hep G2	13322	18/16947	22/16947	-0.196798	0.818182
NHP Random (Human Genome LiftOver)	SRX10475148	TFs and others	EGR1	Liver	Hep G2	27739	59/16947	53/16947	-0.196379	1.11321
NHP Random (Human Genome LiftOver)	SRX9424507	TFs and others	RUVBL2	Liver	Hep G2	24456	85/16947	78/16947	-0.195377	1.08974
NHP Random (Human Genome LiftOver)	SRX10478148	TFs and others	ARID4A	Liver	Hep G2	17196	39/16947	34/16947	-0.194084	1.14706
NHP Random (Human Genome LiftOver)	SRX2636248	TFs and others	SOX13	Liver	Hep G2	62535	88/16947	81/16947	-0.191308	1.08642
NHP Random (Human Genome LiftOver)	SRX10476487	TFs and others	ZBTB7B	Liver	Hep G2	15425	23/16947	19/16947	-0.191275	1.21053
NHP Random (Human Genome LiftOver)	SRX2636040	TFs and others	TFE3	Liver	Hep G2	16132	23/16947	19/16947	-0.191275	1.21053
NHP Random (Human Genome LiftOver)	SRX10476500	TFs and others	NFYA	Liver	Hep G2	16026	19/16947	23/16947	-0.191275	0.826087
NHP Random (Human Genome LiftOver)	SRX10478426	TFs and others	HMGXB4	Liver	Hep G2	16415	40/16947	35/16947	-0.19105	1.14286
NHP Random (Human Genome LiftOver)	SRX10475096	TFs and others	ZNF891	Liver	Hep G2	30079	56/16947	62/16947	-0.190495	0.903226
NHP Random (Human Genome LiftOver)	SRX10475194	TFs and others	ZSCAN29	Liver	Hep G2	6471	11/16947	8/16947	-0.188752	1.375
NHP Random (Human Genome LiftOver)	SRX150387	TFs and others	CHD2	Liver	Hep G2	7422	11/16947	8/16947	-0.188752	1.375
NHP Random (Human Genome LiftOver)	SRX19004958	TFs and others	IRF1	Liver	Huh-7.5	6002	11/16947	8/16947	-0.188752	1.375
NHP Random (Human Genome LiftOver)	SRX10477253	TFs and others	ZBTB43	Liver	Hep G2	9537	8/16947	11/16947	-0.188752	0.727273
NHP Random (Human Genome LiftOver)	SRX19004956	TFs and others	IRF1	Liver	Huh-7.5	7132	8/16947	11/16947	-0.188752	0.727273
NHP Random (Human Genome LiftOver)	SRX3322817	TFs and others	MNT	Liver	Hep G2	7378	8/16947	11/16947	-0.188752	0.727273
NHP Random (Human Genome LiftOver)	SRX2630285	TFs and others	ZNF580	Liver	Hep G2	25949	41/16947	36/16947	-0.188146	1.13889
NHP Random (Human Genome LiftOver)	SRX190264	TFs and others	CREB1	Liver	Hep G2	43227	64/16947	58/16947	-0.186839	1.10345
NHP Random (Human Genome LiftOver)	SRX10475821	TFs and others	GFI1	Liver	Hep G2	14588	24/16947	20/16947	-0.186169	1.2
NHP Random (Human Genome LiftOver)	SRX10476545	TFs and others	ZNF766	Liver	Hep G2	13433	24/16947	20/16947	-0.186169	1.2
NHP Random (Human Genome LiftOver)	SRX148897	TFs and others	VDR	Liver	LX2	15541	24/16947	20/16947	-0.186169	1.2
NHP Random (Human Genome LiftOver)	SRX10476475	TFs and others	FOXA1	Liver	Hep G2	24993	20/16947	24/16947	-0.186169	0.833333
NHP Random (Human Genome LiftOver)	SRX3322379	TFs and others	RBM22	Liver	Hep G2	14152	20/16947	24/16947	-0.186169	0.833333
NHP Random (Human Genome LiftOver)	SRX10478462	TFs and others	PHF8	Liver	Hep G2	19087	42/16947	37/16947	-0.185363	1.13514
NHP Random (Human Genome LiftOver)	SRX19004920	TFs and others	STAT2	Liver	Huh-7.5	23899	42/16947	37/16947	-0.185363	1.13514
NHP Random (Human Genome LiftOver)	SRX2630464	TFs and others	KLF16	Liver	Hep G2	29235	37/16947	42/16947	-0.185363	0.880952
NHP Random (Human Genome LiftOver)	SRX10475150	TFs and others	ZNF788	Liver	Hep G2	35243	65/16947	59/16947	-0.185085	1.10169
NHP Random (Human Genome LiftOver)	SRX10475761	TFs and others	ZNF350	Liver	Hep G2	23979	65/16947	59/16947	-0.185085	1.10169
NHP Random (Human Genome LiftOver)	SRX10478380	TFs and others	TFAP4	Liver	Hep G2	42763	66/16947	60/16947	-0.183376	1.1
NHP Random (Human Genome LiftOver)	SRX100552	TFs and others	SP1	Liver	Hep G2	30212	43/16947	38/16947	-0.182695	1.13158
NHP Random (Human Genome LiftOver)	SRX2635791	TFs and others	CREB1	Liver	Hep G2	20489	43/16947	38/16947	-0.182695	1.13158
NHP Random (Human Genome LiftOver)	SRX10475315	TFs and others	FOSL2	Liver	Hep G2	45163	67/16947	61/16947	-0.181712	1.09836
NHP Random (Human Genome LiftOver)	SRX12367792	TFs and others	SP1	Liver	HuH-7	7483	25/16947	21/16947	-0.181431	1.19048
NHP Random (Human Genome LiftOver)	SRX10476777	TFs and others	GATA2	Liver	Hep G2	19389	21/16947	25/16947	-0.181431	0.84
NHP Random (Human Genome LiftOver)	SRX3230391	TFs and others	KLF10	Liver	Hep G2	17888	21/16947	25/16947	-0.181431	0.84
NHP Random (Human Genome LiftOver)	SRX10475442	TFs and others	GMEB1	Liver	Hep G2	17727	44/16947	39/16947	-0.180132	1.12821
NHP Random (Human Genome LiftOver)	SRX10477206	TFs and others	ZBTB21	Liver	Hep G2	7102	12/16947	9/16947	-0.178143	1.33333
NHP Random (Human Genome LiftOver)	SRX10477223	TFs and others	ZNF44	Liver	Hep G2	6438	12/16947	9/16947	-0.178143	1.33333
NHP Random (Human Genome LiftOver)	SRX3230380	TFs and others	E2F7	Liver	Hep G2	10600	12/16947	9/16947	-0.178143	1.33333
NHP Random (Human Genome LiftOver)	SRX10475299	TFs and others	ZNF264	Liver	Hep G2	11726	9/16947	12/16947	-0.178143	0.75
NHP Random (Human Genome LiftOver)	SRX10478662	TFs and others	HIVEP1	Liver	Hep G2	20349	45/16947	40/16947	-0.177669	1.125
NHP Random (Human Genome LiftOver)	SRX150386	TFs and others	MAFF	Liver	Hep G2	62651	71/16947	65/16947	-0.17546	1.09231
NHP Random (Human Genome LiftOver)	SRX2636249	TFs and others	SOX13	Liver	Hep G2	32852	46/16947	41/16947	-0.1753	1.12195
NHP Random (Human Genome LiftOver)	SRX1165089	TFs and others	RAD21	Liver	Hep G2	47153	47/16947	42/16947	-0.173018	1.11905
NHP Random (Human Genome LiftOver)	SRX2636020	TFs and others	THAP11	Liver	Hep G2	30480	47/16947	42/16947	-0.173018	1.11905
NHP Random (Human Genome LiftOver)	SRX2636576	TFs and others	ARID4B	Liver	Hep G2	29199	47/16947	42/16947	-0.173018	1.11905
NHP Random (Human Genome LiftOver)	SRX10475073	TFs and others	RXRA	Liver	Hep G2	33561	42/16947	47/16947	-0.173018	0.893617
NHP Random (Human Genome LiftOver)	SRX150645	TFs and others	BHLHE40	Liver	Hep G2	21494	27/16947	23/16947	-0.172901	1.17391
NHP Random (Human Genome LiftOver)	SRX19004964	TFs and others	IRF1	Liver	Huh-7.5	15671	27/16947	23/16947	-0.172901	1.17391
NHP Random (Human Genome LiftOver)	SRX2635951	TFs and others	ATF3	Liver	Liver	17530	27/16947	23/16947	-0.172901	1.17391
NHP Random (Human Genome LiftOver)	SRX2423701	TFs and others	MNT	Liver	Hep G2	16334	23/16947	27/16947	-0.172901	0.851852
NHP Random (Human Genome LiftOver)	SRX2636544	TFs and others	SOX5	Liver	Hep G2	47812	73/16947	67/16947	-0.172555	1.08955
NHP Random (Human Genome LiftOver)	SRX10475578	TFs and others	HNF4A	Liver	Hep G2	56249	68/16947	74/16947	-0.171154	0.918919
NHP Random (Human Genome LiftOver)	SRX10478539	TFs and others	HNF1A	Liver	Hep G2	23761	48/16947	43/16947	-0.170819	1.11628
NHP Random (Human Genome LiftOver)	SRX11453863	TFs and others	TP53	Liver	Hep G2	9651	13/16947	10/16947	-0.169068	1.3
NHP Random (Human Genome LiftOver)	SRX1531773	TFs and others	MED1	Liver	Hep G2	8144	13/16947	10/16947	-0.169068	1.3
NHP Random (Human Genome LiftOver)	SRX10478313	TFs and others	BRD4	Liver	Hep G2	9984	10/16947	13/16947	-0.169068	0.769231
NHP Random (Human Genome LiftOver)	SRX080142	TFs and others	CTCF	Liver	Hep G2	37106	28/16947	24/16947	-0.169043	1.16667
NHP Random (Human Genome LiftOver)	SRX3323031	TFs and others	REST	Liver	Liver	29558	49/16947	44/16947	-0.168698	1.11364
NHP Random (Human Genome LiftOver)	SRX10976402	TFs and others	ZNF225	Liver	Hep G2	27607	45/16947	50/16947	-0.16665	0.9
NHP Random (Human Genome LiftOver)	SRX10977219	TFs and others	HNRNPLL	Liver	Hep G2	14220	25/16947	29/16947	-0.165421	0.862069
NHP Random (Human Genome LiftOver)	SRX1123869	TFs and others	SMARCA4	Liver	MRT TTC549	2228	4/16947	2/16947	-0.162745	2
NHP Random (Human Genome LiftOver)	SRX10475165	TFs and others	ZC3H8	Liver	Hep G2	2975	2/16947	4/16947	-0.162745	0.5
NHP Random (Human Genome LiftOver)	SRX10475329	TFs and others	HSF2	Liver	Hep G2	3964	2/16947	4/16947	-0.162745	0.5
NHP Random (Human Genome LiftOver)	SRX10475446	TFs and others	ZSCAN22	Liver	Hep G2	2782	2/16947	4/16947	-0.162745	0.5
NHP Random (Human Genome LiftOver)	SRX10475717	TFs and others	E2F5	Liver	Hep G2	4628	2/16947	4/16947	-0.162745	0.5
NHP Random (Human Genome LiftOver)	SRX10478092	TFs and others	ZFP82	Liver	Hep G2	3603	2/16947	4/16947	-0.162745	0.5
NHP Random (Human Genome LiftOver)	SRX10976098	TFs and others	ZNF781	Liver	Hep G2	4258	2/16947	4/16947	-0.162745	0.5
NHP Random (Human Genome LiftOver)	SRX16498512	TFs and others	ARHGAP35	Liver	Hep G2	4167	2/16947	4/16947	-0.162745	0.5
NHP Random (Human Genome LiftOver)	SRX16498597	TFs and others	ZHX2	Liver	Hep G2	3566	2/16947	4/16947	-0.162745	0.5
NHP Random (Human Genome LiftOver)	SRX2423447	TFs and others	RAD51	Liver	Hep G2	2343	2/16947	4/16947	-0.162745	0.5
NHP Random (Human Genome LiftOver)	SRX2630404	TFs and others	MBD1	Liver	Hep G2	4718	2/16947	4/16947	-0.162745	0.5
NHP Random (Human Genome LiftOver)	SRX2635857	TFs and others	MBD1	Liver	Hep G2	4116	2/16947	4/16947	-0.162745	0.5
NHP Random (Human Genome LiftOver)	SRX2636140	TFs and others	ZNF7	Liver	Hep G2	4575	2/16947	4/16947	-0.162745	0.5
NHP Random (Human Genome LiftOver)	SRX2636383	TFs and others	PBX2	Liver	Hep G2	3009	2/16947	4/16947	-0.162745	0.5
NHP Random (Human Genome LiftOver)	SRX3089114	TFs and others	SMARCA2	Liver	Hep G2	2064	2/16947	4/16947	-0.162745	0.5
NHP Random (Human Genome LiftOver)	SRX3230416	TFs and others	ZNF334	Liver	Hep G2	5097	2/16947	4/16947	-0.162745	0.5
NHP Random (Human Genome LiftOver)	SRX3322420	TFs and others	ZNF24	Liver	Hep G2	2598	2/16947	4/16947	-0.162745	0.5
NHP Random (Human Genome LiftOver)	SRX3322503	TFs and others	SRSF1	Liver	Hep G2	2292	2/16947	4/16947	-0.162745	0.5
NHP Random (Human Genome LiftOver)	SRX3323040	TFs and others	PCBP1	Liver	Hep G2	2619	2/16947	4/16947	-0.162745	0.5
NHP Random (Human Genome LiftOver)	SRX4802360	TFs and others	ARNT	Liver	Hep G2	2197	2/16947	4/16947	-0.162745	0.5
NHP Random (Human Genome LiftOver)	SRX5077399	TFs and others	CEBPB	Liver	Hep G2	2750	2/16947	4/16947	-0.162745	0.5
NHP Random (Human Genome LiftOver)	SRX8468590	TFs and others	BRD4	Liver	HuH-7	5929	2/16947	4/16947	-0.162745	0.5
NHP Random (Human Genome LiftOver)	SRX100575	TFs and others	SIN3A	Liver	Hep G2	24720	30/16947	26/16947	-0.162011	1.15385
NHP Random (Human Genome LiftOver)	SRX16495333	TFs and others	HIC2	Liver	Hep G2	14943	30/16947	26/16947	-0.162011	1.15385
NHP Random (Human Genome LiftOver)	SRX19004960	TFs and others	IRF1	Liver	Huh-7.5	17151	30/16947	26/16947	-0.162011	1.15385
NHP Random (Human Genome LiftOver)	SRX2636587	TFs and others	YY1	Liver	Liver	18510	26/16947	30/16947	-0.162011	0.866667
NHP Random (Human Genome LiftOver)	SRX1011299	TFs and others	TEAD4	Liver	HuCCT1	8838	14/16947	11/16947	-0.161196	1.27273
NHP Random (Human Genome LiftOver)	SRX2423448	TFs and others	ZNF143	Liver	Hep G2	11121	14/16947	11/16947	-0.161196	1.27273
NHP Random (Human Genome LiftOver)	SRX10475569	TFs and others	DLX6	Liver	Hep G2	13221	11/16947	14/16947	-0.161196	0.785714
NHP Random (Human Genome LiftOver)	SRX3323081	TFs and others	REST	Liver	Liver	9801	11/16947	14/16947	-0.161196	0.785714
NHP Random (Human Genome LiftOver)	SRX4708013	TFs and others	SRSF1	Liver	Hep G2	8529	11/16947	14/16947	-0.161196	0.785714
NHP Random (Human Genome LiftOver)	SRX10475622	TFs and others	YEATS4	Liver	Hep G2	25634	53/16947	48/16947	-0.160907	1.10417
NHP Random (Human Genome LiftOver)	SRX16499972	TFs and others	IRF9	Liver	Hep G2	23937	53/16947	48/16947	-0.160907	1.10417
NHP Random (Human Genome LiftOver)	SRX5457467	TFs and others	RXRA	Liver	Liver	32363	53/16947	48/16947	-0.160907	1.10417
NHP Random (Human Genome LiftOver)	SRX3323050	TFs and others	RBFOX2	Liver	Hep G2	19390	54/16947	49/16947	-0.159115	1.10204
NHP Random (Human Genome LiftOver)	SRX19004962	TFs and others	IRF1	Liver	Huh-7.5	17777	31/16947	27/16947	-0.158795	1.14815
NHP Random (Human Genome LiftOver)	SRX150689	TFs and others	MAFK	Liver	Hep G2	56584	55/16947	50/16947	-0.157379	1.1
NHP Random (Human Genome LiftOver)	SRX2630334	TFs and others	NFIL3	Liver	Hep G2	44245	55/16947	50/16947	-0.157379	1.1
NHP Random (Human Genome LiftOver)	SRX10476799	TFs and others	POGZ	Liver	Hep G2	32946	56/16947	51/16947	-0.155696	1.09804
NHP Random (Human Genome LiftOver)	SRX4708108	TFs and others	RBM25	Liver	Hep G2	65705	119/16947	126/16947	-0.154575	0.944444
NHP Random (Human Genome LiftOver)	SRX10477990	TFs and others	KLF12	Liver	Hep G2	12790	12/16947	15/16947	-0.154286	0.8
NHP Random (Human Genome LiftOver)	SRX16498511	TFs and others	ARHGAP35	Liver	Hep G2	7557	12/16947	15/16947	-0.154286	0.8
NHP Random (Human Genome LiftOver)	SRX10477202	TFs and others	AHDC1	Liver	Hep G2	32003	57/16947	52/16947	-0.154064	1.09615
NHP Random (Human Genome LiftOver)	SRX4708115	TFs and others	YY1	Liver	Hep G2	17399	58/16947	53/16947	-0.152479	1.09434
NHP Random (Human Genome LiftOver)	SRX2630189	TFs and others	FOXA3	Liver	Hep G2	40923	59/16947	54/16947	-0.150941	1.09259
NHP Random (Human Genome LiftOver)	SRX2630190	TFs and others	FOXA3	Liver	Hep G2	45783	59/16947	54/16947	-0.150941	1.09259
NHP Random (Human Genome LiftOver)	SRX10475128	TFs and others	NCOR1	Liver	Hep G2	18224	30/16947	34/16947	-0.150141	0.882353
NHP Random (Human Genome LiftOver)	SRX10478463	TFs and others	PHF8	Liver	Hep G2	24635	60/16947	55/16947	-0.149446	1.09091
NHP Random (Human Genome LiftOver)	SRX10475202	TFs and others	ZNF280D	Liver	Hep G2	10224	16/16947	13/16947	-0.14816	1.23077
NHP Random (Human Genome LiftOver)	SRX10475450	TFs and others	ZNF83	Liver	Hep G2	9963	16/16947	13/16947	-0.14816	1.23077
NHP Random (Human Genome LiftOver)	SRX16495412	TFs and others	ZMYM2	Liver	Hep G2	10670	13/16947	16/16947	-0.14816	0.8125
NHP Random (Human Genome LiftOver)	SRX4708023	TFs and others	HNRNPL	Liver	Hep G2	18167	35/16947	31/16947	-0.147543	1.12903
NHP Random (Human Genome LiftOver)	SRX10475139	TFs and others	ARID5B	Liver	Hep G2	51475	64/16947	59/16947	-0.143865	1.08475
NHP Random (Human Genome LiftOver)	SRX5090148	TFs and others	ASH2L	Liver	Hep G2	13778	37/16947	33/16947	-0.142713	1.12121
NHP Random (Human Genome LiftOver)	SRX10477240	TFs and others	THRA	Liver	Hep G2	32889	33/16947	37/16947	-0.142713	0.891892
NHP Random (Human Genome LiftOver)	SRX10976545	TFs and others	CAMTA2	Liver	Hep G2	10894	14/16947	17/16947	-0.142682	0.823529
NHP Random (Human Genome LiftOver)	SRX100463	TFs and others	ZBTB33	Liver	Hep G2	2582	5/16947	3/16947	-0.138746	1.66667
NHP Random (Human Genome LiftOver)	SRX100494	TFs and others	ZBTB33	Liver	Hep G2	3436	5/16947	3/16947	-0.138746	1.66667
NHP Random (Human Genome LiftOver)	SRX2636004	TFs and others	MIER3	Liver	Hep G2	3636	5/16947	3/16947	-0.138746	1.66667
NHP Random (Human Genome LiftOver)	SRX10475127	TFs and others	NCOR1	Liver	Hep G2	3222	3/16947	5/16947	-0.138746	0.6
NHP Random (Human Genome LiftOver)	SRX10475313	TFs and others	ZNF483	Liver	Hep G2	4589	3/16947	5/16947	-0.138746	0.6
NHP Random (Human Genome LiftOver)	SRX10475428	TFs and others	ZBTB37	Liver	Hep G2	3948	3/16947	5/16947	-0.138746	0.6
NHP Random (Human Genome LiftOver)	SRX10477991	TFs and others	KLF12	Liver	Hep G2	5118	3/16947	5/16947	-0.138746	0.6
NHP Random (Human Genome LiftOver)	SRX10478141	TFs and others	ZNF782	Liver	Hep G2	4104	3/16947	5/16947	-0.138746	0.6
NHP Random (Human Genome LiftOver)	SRX10478658	TFs and others	ZNF510	Liver	Hep G2	3735	3/16947	5/16947	-0.138746	0.6
NHP Random (Human Genome LiftOver)	SRX10977300	TFs and others	TAF15	Liver	Hep G2	4179	3/16947	5/16947	-0.138746	0.6
NHP Random (Human Genome LiftOver)	SRX19004947	TFs and others	IRF1	Liver	Huh-7.5	3360	3/16947	5/16947	-0.138746	0.6
NHP Random (Human Genome LiftOver)	SRX2636087	TFs and others	ZFP1	Liver	Hep G2	3918	3/16947	5/16947	-0.138746	0.6
NHP Random (Human Genome LiftOver)	SRX2636155	TFs and others	ATF4	Liver	Hep G2	4625	3/16947	5/16947	-0.138746	0.6
NHP Random (Human Genome LiftOver)	SRX2636395	TFs and others	ZMYM3	Liver	Hep G2	4725	3/16947	5/16947	-0.138746	0.6
NHP Random (Human Genome LiftOver)	SRX3322397	TFs and others	TOE1	Liver	Hep G2	3398	3/16947	5/16947	-0.138746	0.6
NHP Random (Human Genome LiftOver)	SRX8468589	TFs and others	BRD4	Liver	HuH-7	7864	3/16947	5/16947	-0.138746	0.6
NHP Random (Human Genome LiftOver)	SRX9221935	TFs and others	ESR1	Liver	Liver	3383	3/16947	5/16947	-0.138746	0.6
NHP Random (Human Genome LiftOver)	SRX10476610	TFs and others	ATF7	Liver	Hep G2	8632	18/16947	15/16947	-0.137747	1.2
NHP Random (Human Genome LiftOver)	SRX10475493	TFs and others	ESRRA	Liver	Hep G2	13741	15/16947	18/16947	-0.137747	0.833333
NHP Random (Human Genome LiftOver)	SRX1165102	TFs and others	Epitope tags	Liver	Hep G2	17119	15/16947	18/16947	-0.137747	0.833333
NHP Random (Human Genome LiftOver)	SRX3511102	TFs and others	SMARCC1	Liver	Hep G2	29778	108/16947	102/16947	-0.137062	1.05882
NHP Random (Human Genome LiftOver)	SRX10476795	TFs and others	NFKB2	Liver	Hep G2	34486	71/16947	66/16947	-0.135393	1.07576
NHP Random (Human Genome LiftOver)	SRX100426	TFs and others	YY1	Liver	Hep G2	27082	41/16947	37/16947	-0.134277	1.10811
NHP Random (Human Genome LiftOver)	SRX10476747	TFs and others	CBX5	Liver	Hep G2	25999	41/16947	37/16947	-0.134277	1.10811
NHP Random (Human Genome LiftOver)	SRX5457225	TFs and others	IRF2	Liver	Hep G2	30753	41/16947	37/16947	-0.134277	1.10811
NHP Random (Human Genome LiftOver)	SRX10476565	TFs and others	ZNF737	Liver	Hep G2	11351	19/16947	16/16947	-0.133272	1.1875
NHP Random (Human Genome LiftOver)	SRX10476776	TFs and others	GATA2	Liver	Hep G2	12930	19/16947	16/16947	-0.133272	1.1875
NHP Random (Human Genome LiftOver)	SRX10475860	TFs and others	ZNF263	Liver	Hep G2	26124	42/16947	38/16947	-0.132383	1.10526
NHP Random (Human Genome LiftOver)	SRX1531774	TFs and others	SMC1A	Liver	Hep G2	36008	43/16947	39/16947	-0.130564	1.10256
NHP Random (Human Genome LiftOver)	SRX10478158	TFs and others	SP2	Liver	Hep G2	11759	17/16947	20/16947	-0.129191	0.85
NHP Random (Human Genome LiftOver)	SRX190197	TFs and others	NFIC	Liver	Hep G2	27387	44/16947	40/16947	-0.128815	1.1
NHP Random (Human Genome LiftOver)	SRX3230417	TFs and others	ZNF335	Liver	Hep G2	29957	44/16947	40/16947	-0.128815	1.1
NHP Random (Human Genome LiftOver)	SRX2635980	TFs and others	MAX	Liver	Liver	27256	40/16947	44/16947	-0.128815	0.909091
NHP Random (Human Genome LiftOver)	SRX3230405	TFs and others	UBP1	Liver	Hep G2	14297	21/16947	18/16947	-0.12545	1.16667
NHP Random (Human Genome LiftOver)	SRX10478079	TFs and others	NFYB	Liver	Hep G2	13989	18/16947	21/16947	-0.12545	0.857143
NHP Random (Human Genome LiftOver)	SRX10478418	TFs and others	NAIF1	Liver	Hep G2	11945	18/16947	21/16947	-0.12545	0.857143
NHP Random (Human Genome LiftOver)	SRX1165104	TFs and others	Epitope tags	Liver	Hep G2	19690	18/16947	21/16947	-0.12545	0.857143
NHP Random (Human Genome LiftOver)	SRX2635935	TFs and others	RARA	Liver	Hep G2	35509	47/16947	43/16947	-0.123948	1.09302
NHP Random (Human Genome LiftOver)	SRX3230382	TFs and others	FOXA2	Liver	Hep G2	71803	84/16947	79/16947	-0.122868	1.06329
NHP Random (Human Genome LiftOver)	SRX10478000	TFs and others	RREB1	Liver	Hep G2	5001	6/16947	4/16947	-0.122704	1.5
NHP Random (Human Genome LiftOver)	SRX10478657	TFs and others	ZNF510	Liver	Hep G2	3537	6/16947	4/16947	-0.122704	1.5
NHP Random (Human Genome LiftOver)	SRX10474928	TFs and others	ZNF786	Liver	Hep G2	4114	4/16947	6/16947	-0.122704	0.666667
NHP Random (Human Genome LiftOver)	SRX10475014	TFs and others	E2F2	Liver	Hep G2	6775	4/16947	6/16947	-0.122704	0.666667
NHP Random (Human Genome LiftOver)	SRX10475168	TFs and others	ZNF773	Liver	Hep G2	7146	4/16947	6/16947	-0.122704	0.666667
NHP Random (Human Genome LiftOver)	SRX10476743	TFs and others	ZNF30	Liver	Hep G2	5343	4/16947	6/16947	-0.122704	0.666667
NHP Random (Human Genome LiftOver)	SRX1165099	TFs and others	CREB1	Liver	Hep G2	6927	4/16947	6/16947	-0.122704	0.666667
NHP Random (Human Genome LiftOver)	SRX16499973	TFs and others	IRF9	Liver	Hep G2	5425	4/16947	6/16947	-0.122704	0.666667
NHP Random (Human Genome LiftOver)	SRX2424220	TFs and others	TBX3	Liver	Hep G2	3470	4/16947	6/16947	-0.122704	0.666667
NHP Random (Human Genome LiftOver)	SRX2630223	TFs and others	MLX	Liver	Hep G2	5554	4/16947	6/16947	-0.122704	0.666667
NHP Random (Human Genome LiftOver)	SRX2635915	TFs and others	ZFP64	Liver	Hep G2	6482	4/16947	6/16947	-0.122704	0.666667
NHP Random (Human Genome LiftOver)	SRX2636088	TFs and others	ZFP1	Liver	Hep G2	7625	4/16947	6/16947	-0.122704	0.666667
NHP Random (Human Genome LiftOver)	SRX2636141	TFs and others	ZNF7	Liver	Hep G2	7120	4/16947	6/16947	-0.122704	0.666667
NHP Random (Human Genome LiftOver)	SRX2636394	TFs and others	ZMYM3	Liver	Hep G2	5512	4/16947	6/16947	-0.122704	0.666667
NHP Random (Human Genome LiftOver)	SRX2636495	TFs and others	HMG20B	Liver	Hep G2	6871	4/16947	6/16947	-0.122704	0.666667
NHP Random (Human Genome LiftOver)	SRX3322421	TFs and others	ZNF24	Liver	Hep G2	3601	4/16947	6/16947	-0.122704	0.666667
NHP Random (Human Genome LiftOver)	SRX3230379	TFs and others	CBX5	Liver	Hep G2	34503	48/16947	44/16947	-0.12244	1.09091
NHP Random (Human Genome LiftOver)	SRX10475805	TFs and others	ZSCAN31	Liver	Hep G2	10443	22/16947	19/16947	-0.122005	1.15789
NHP Random (Human Genome LiftOver)	SRX10476536	TFs and others	HOXA5	Liver	Hep G2	17485	22/16947	19/16947	-0.122005	1.15789
NHP Random (Human Genome LiftOver)	SRX2636228	TFs and others	ZSCAN9	Liver	Hep G2	18420	22/16947	19/16947	-0.122005	1.15789
NHP Random (Human Genome LiftOver)	SRX4708038	TFs and others	AGO1	Liver	Hep G2	12788	19/16947	22/16947	-0.122005	0.863636
NHP Random (Human Genome LiftOver)	SRX10475018	TFs and others	ZBED4	Liver	Hep G2	18075	23/16947	20/16947	-0.118819	1.15
NHP Random (Human Genome LiftOver)	SRX10478022	TFs and others	PITX1	Liver	Hep G2	18872	20/16947	23/16947	-0.118819	0.869565
NHP Random (Human Genome LiftOver)	SRX10829255	TFs and others	HNF4A	Liver	Hep G2	12629	20/16947	23/16947	-0.118819	0.869565
NHP Random (Human Genome LiftOver)	SRX16495487	TFs and others	ZNF816	Liver	Hep G2	14391	24/16947	21/16947	-0.115862	1.14286
NHP Random (Human Genome LiftOver)	SRX2636041	TFs and others	TFE3	Liver	Hep G2	17492	24/16947	21/16947	-0.115862	1.14286
NHP Random (Human Genome LiftOver)	SRX5457391	TFs and others	ZNF24	Liver	Hep G2	12055	21/16947	24/16947	-0.115862	0.875
NHP Random (Human Genome LiftOver)	SRX10478351	TFs and others	MED1	Liver	Hep G2	32095	53/16947	49/16947	-0.115623	1.08163
NHP Random (Human Genome LiftOver)	SRX19004901	TFs and others	STAT1	Liver	Huh-7.5	13167	25/16947	22/16947	-0.113108	1.13636
NHP Random (Human Genome LiftOver)	SRX2635882	TFs and others	THRB	Liver	Hep G2	15482	25/16947	22/16947	-0.113108	1.13636
NHP Random (Human Genome LiftOver)	SRX10474988	TFs and others	RORA	Liver	Hep G2	3943	7/16947	5/16947	-0.111049	1.4
NHP Random (Human Genome LiftOver)	SRX10478594	TFs and others	ONECUT2	Liver	Hep G2	5200	7/16947	5/16947	-0.111049	1.4
NHP Random (Human Genome LiftOver)	SRX2635822	TFs and others	ZBTB33	Liver	Liver	3797	7/16947	5/16947	-0.111049	1.4
NHP Random (Human Genome LiftOver)	SRX3230387	TFs and others	JARID2	Liver	Hep G2	6402	7/16947	5/16947	-0.111049	1.4
NHP Random (Human Genome LiftOver)	SRX6416955	TFs and others	EZH2	Liver	THLE-2	2170	7/16947	5/16947	-0.111049	1.4
NHP Random (Human Genome LiftOver)	SRX8468593	TFs and others	BRD4	Liver	HuH-7	8206	7/16947	5/16947	-0.111049	1.4
NHP Random (Human Genome LiftOver)	SRX10475062	TFs and others	ELK1	Liver	Hep G2	6353	5/16947	7/16947	-0.111049	0.714286
NHP Random (Human Genome LiftOver)	SRX10475186	TFs and others	ZBTB42	Liver	Hep G2	5659	5/16947	7/16947	-0.111049	0.714286
NHP Random (Human Genome LiftOver)	SRX10475267	TFs and others	ZNF740	Liver	Hep G2	7518	5/16947	7/16947	-0.111049	0.714286
NHP Random (Human Genome LiftOver)	SRX10478023	TFs and others	DR1	Liver	Hep G2	5959	5/16947	7/16947	-0.111049	0.714286
NHP Random (Human Genome LiftOver)	SRX10478514	TFs and others	HINFP	Liver	Hep G2	5014	5/16947	7/16947	-0.111049	0.714286
NHP Random (Human Genome LiftOver)	SRX16498355	TFs and others	ZNF558	Liver	Hep G2	4848	5/16947	7/16947	-0.111049	0.714286
NHP Random (Human Genome LiftOver)	SRX2635914	TFs and others	ZFP64	Liver	Hep G2	6550	5/16947	7/16947	-0.111049	0.714286
NHP Random (Human Genome LiftOver)	SRX3321912	TFs and others	FOXP1	Liver	Hep G2	4202	5/16947	7/16947	-0.111049	0.714286
NHP Random (Human Genome LiftOver)	SRX4708025	TFs and others	HNRNPUL1	Liver	Hep G2	4919	5/16947	7/16947	-0.111049	0.714286
NHP Random (Human Genome LiftOver)	SRX10976099	TFs and others	ZNF781	Liver	Hep G2	12453	26/16947	23/16947	-0.110536	1.13043
NHP Random (Human Genome LiftOver)	SRX2630333	TFs and others	NFIL3	Liver	Hep G2	23277	23/16947	26/16947	-0.110536	0.884615
NHP Random (Human Genome LiftOver)	SRX2630406	TFs and others	GABPA	Liver	Hep G2	20332	23/16947	26/16947	-0.110536	0.884615
NHP Random (Human Genome LiftOver)	SRX10475050	TFs and others	ZNF317	Liver	Hep G2	16884	27/16947	24/16947	-0.108125	1.125
NHP Random (Human Genome LiftOver)	SRX13009152	TFs and others	MEIS2	Liver	Hep G2	20942	27/16947	24/16947	-0.108125	1.125
NHP Random (Human Genome LiftOver)	SRX3230401	TFs and others	SP1	Liver	Hep G2	21798	24/16947	27/16947	-0.108125	0.888889
NHP Random (Human Genome LiftOver)	SRX2636491	TFs and others	MXD3	Liver	Hep G2	16694	28/16947	25/16947	-0.105861	1.12
NHP Random (Human Genome LiftOver)	SRX5457590	TFs and others	ZBTB25	Liver	Hep G2	21508	28/16947	25/16947	-0.105861	1.12
NHP Random (Human Genome LiftOver)	SRX10477244	TFs and others	ZNF629	Liver	Hep G2	23576	25/16947	28/16947	-0.105861	0.892857
NHP Random (Human Genome LiftOver)	SRX10478016	TFs and others	E2F4	Liver	Hep G2	17371	29/16947	26/16947	-0.103729	1.11538
NHP Random (Human Genome LiftOver)	SRX10478562	TFs and others	YEATS2	Liver	Hep G2	5249	8/16947	6/16947	-0.102107	1.33333
NHP Random (Human Genome LiftOver)	SRX10478563	TFs and others	NKX3-1	Liver	Hep G2	6283	8/16947	6/16947	-0.102107	1.33333
NHP Random (Human Genome LiftOver)	SRX2630128	TFs and others	KDM6A	Liver	Hep G2	6604	8/16947	6/16947	-0.102107	1.33333
NHP Random (Human Genome LiftOver)	SRX2636179	TFs and others	RFX3	Liver	Hep G2	5247	8/16947	6/16947	-0.102107	1.33333
NHP Random (Human Genome LiftOver)	SRX5457377	TFs and others	NFKBIZ	Liver	Hep G2	5178	8/16947	6/16947	-0.102107	1.33333
NHP Random (Human Genome LiftOver)	SRX10046978	TFs and others	Epitope tags	Liver	Hep G2	6282	6/16947	8/16947	-0.102107	0.75
NHP Random (Human Genome LiftOver)	SRX10475149	TFs and others	ZNF788	Liver	Hep G2	7493	6/16947	8/16947	-0.102107	0.75
NHP Random (Human Genome LiftOver)	SRX10475221	TFs and others	ZZZ3	Liver	Hep G2	6745	6/16947	8/16947	-0.102107	0.75
NHP Random (Human Genome LiftOver)	SRX10476599	TFs and others	KDM5A	Liver	Hep G2	3106	6/16947	8/16947	-0.102107	0.75
NHP Random (Human Genome LiftOver)	SRX10478417	TFs and others	NAIF1	Liver	Hep G2	5095	6/16947	8/16947	-0.102107	0.75
NHP Random (Human Genome LiftOver)	SRX18057438	TFs and others	Epitope tags	Liver	Hep G2	6348	6/16947	8/16947	-0.102107	0.75
NHP Random (Human Genome LiftOver)	SRX2630183	TFs and others	KDM1A	Liver	Hep G2	9890	6/16947	8/16947	-0.102107	0.75
NHP Random (Human Genome LiftOver)	SRX2635825	TFs and others	GABPA	Liver	Liver	6366	6/16947	8/16947	-0.102107	0.75
NHP Random (Human Genome LiftOver)	SRX4802362	TFs and others	HIF1A	Liver	Hep G2	4212	6/16947	8/16947	-0.102107	0.75
NHP Random (Human Genome LiftOver)	SRX10475859	TFs and others	ZNF263	Liver	Hep G2	22491	30/16947	27/16947	-0.101717	1.11111
NHP Random (Human Genome LiftOver)	SRX100449	TFs and others	HNF4G	Liver	Hep G2	27081	27/16947	30/16947	-0.101717	0.9
NHP Random (Human Genome LiftOver)	SRX10478364	TFs and others	ZNF547	Liver	Hep G2	16178	31/16947	28/16947	-0.0998143	1.10714
NHP Random (Human Genome LiftOver)	SRX10477245	TFs and others	ZNF629	Liver	Hep G2	26251	28/16947	31/16947	-0.0998143	0.903226
NHP Random (Human Genome LiftOver)	SRX3230415	TFs and others	ZNF331	Liver	Hep G2	53054	69/16947	65/16947	-0.0995064	1.06154
NHP Random (Human Genome LiftOver)	SRX10477191	TFs and others	ATF2	Liver	Hep G2	26394	29/16947	32/16947	-0.0980114	0.90625
NHP Random (Human Genome LiftOver)	SRX10829248	TFs and others	ARNTL	Liver	Hep 3B	30493	73/16947	69/16947	-0.0964058	1.05797
NHP Random (Human Genome LiftOver)	SRX10475074	TFs and others	RXRA	Liver	Hep G2	32656	74/16947	70/16947	-0.0956737	1.05714
NHP Random (Human Genome LiftOver)	SRX2636506	TFs and others	GATAD2A	Liver	Hep G2	52514	74/16947	70/16947	-0.0956737	1.05714
NHP Random (Human Genome LiftOver)	SRX10475587	TFs and others	ZNF276	Liver	Hep G2	5358	9/16947	7/16947	-0.0949747	1.28571
NHP Random (Human Genome LiftOver)	SRX10478132	TFs and others	ZNF550	Liver	Hep G2	4813	9/16947	7/16947	-0.0949747	1.28571
NHP Random (Human Genome LiftOver)	SRX10478593	TFs and others	TRAFD1	Liver	Hep G2	6152	9/16947	7/16947	-0.0949747	1.28571
NHP Random (Human Genome LiftOver)	SRX186683	TFs and others	EZH2	Liver	Hep G2	3218	9/16947	7/16947	-0.0949747	1.28571
NHP Random (Human Genome LiftOver)	SRX19004946	TFs and others	IRF1	Liver	Huh-7.5	4731	9/16947	7/16947	-0.0949747	1.28571
NHP Random (Human Genome LiftOver)	SRX2630403	TFs and others	MBD1	Liver	Hep G2	8119	9/16947	7/16947	-0.0949747	1.28571
NHP Random (Human Genome LiftOver)	SRX2636086	TFs and others	KLF11	Liver	Hep G2	7535	9/16947	7/16947	-0.0949747	1.28571
NHP Random (Human Genome LiftOver)	SRX3323041	TFs and others	PCBP1	Liver	Hep G2	5307	9/16947	7/16947	-0.0949747	1.28571
NHP Random (Human Genome LiftOver)	SRX10476648	TFs and others	CEBPD	Liver	Hep G2	10220	7/16947	9/16947	-0.0949747	0.777778
NHP Random (Human Genome LiftOver)	SRX10478061	TFs and others	ZNF451	Liver	Hep G2	6773	7/16947	9/16947	-0.0949747	0.777778
NHP Random (Human Genome LiftOver)	SRX10977299	TFs and others	TAF15	Liver	Hep G2	6063	7/16947	9/16947	-0.0949747	0.777778
NHP Random (Human Genome LiftOver)	SRX2635889	TFs and others	SOX13	Liver	Hep G2	8628	7/16947	9/16947	-0.0949747	0.777778
NHP Random (Human Genome LiftOver)	SRX4572980	TFs and others	TGIF2LX	Liver	Hep G2	6312	7/16947	9/16947	-0.0949747	0.777778
NHP Random (Human Genome LiftOver)	SRX10478236	TFs and others	ZNF485	Liver	Hep G2	18833	34/16947	31/16947	-0.0946727	1.09677
NHP Random (Human Genome LiftOver)	SRX10478620	TFs and others	ZNF441	Liver	Hep G2	23295	34/16947	31/16947	-0.0946727	1.09677
NHP Random (Human Genome LiftOver)	SRX2636286	TFs and others	ELF3	Liver	Hep G2	27591	34/16947	31/16947	-0.0946727	1.09677
NHP Random (Human Genome LiftOver)	SRX10475781	TFs and others	MNX1	Liver	Hep G2	33197	77/16947	73/16947	-0.0935711	1.05479
NHP Random (Human Genome LiftOver)	SRX3230377	TFs and others	ARID5B	Liver	Hep G2	83095	141/16947	136/16947	-0.0918605	1.03676
NHP Random (Human Genome LiftOver)	SRX1013331	TFs and others	MED1	Liver	HuCCT1	18658	33/16947	36/16947	-0.0916447	0.916667
NHP Random (Human Genome LiftOver)	SRX5416008	TFs and others	WDR5	Liver	SMMC-7721	27428	76/16947	80/16947	-0.091598	0.95
NHP Random (Human Genome LiftOver)	SRX19004907	TFs and others	STAT1	Liver	Huh-7.5	18575	37/16947	34/16947	-0.0902329	1.08824
NHP Random (Human Genome LiftOver)	SRX10478140	TFs and others	NFAT5	Liver	Hep G2	6576	10/16947	8/16947	-0.0891195	1.25
NHP Random (Human Genome LiftOver)	SRX2636227	TFs and others	ZSCAN9	Liver	Hep G2	8499	10/16947	8/16947	-0.0891195	1.25
NHP Random (Human Genome LiftOver)	SRX10478349	TFs and others	ZBTB10	Liver	Hep G2	9234	8/16947	10/16947	-0.0891195	0.8
NHP Random (Human Genome LiftOver)	SRX10478375	TFs and others	ZNF543	Liver	Hep G2	7923	8/16947	10/16947	-0.0891195	0.8
NHP Random (Human Genome LiftOver)	SRX2630361	TFs and others	ATF3	Liver	Liver	7886	8/16947	10/16947	-0.0891195	0.8
NHP Random (Human Genome LiftOver)	SRX3230419	TFs and others	ZSCAN29	Liver	Hep G2	9946	8/16947	10/16947	-0.0891195	0.8
NHP Random (Human Genome LiftOver)	SRX4572974	TFs and others	ETV4	Liver	Hep G2	5609	8/16947	10/16947	-0.0891195	0.8
NHP Random (Human Genome LiftOver)	SRX10478356	TFs and others	MYBL2	Liver	Hep G2	23405	38/16947	35/16947	-0.0888826	1.08571
NHP Random (Human Genome LiftOver)	SRX10478556	TFs and others	ZNF556	Liver	Hep G2	22199	38/16947	35/16947	-0.0888826	1.08571
NHP Random (Human Genome LiftOver)	SRX4708117	TFs and others	YY1	Liver	Hep G2	13647	38/16947	35/16947	-0.0888826	1.08571
NHP Random (Human Genome LiftOver)	SRX5457183	TFs and others	TFDP1	Liver	Hep G2	28961	38/16947	35/16947	-0.0888826	1.08571
NHP Random (Human Genome LiftOver)	SRX10475774	TFs and others	FOXA2	Liver	Hep G2	30614	40/16947	37/16947	-0.08635	1.08108
NHP Random (Human Genome LiftOver)	SRX10478449	TFs and others	FOXK1	Liver	Hep G2	32710	40/16947	37/16947	-0.08635	1.08108
NHP Random (Human Genome LiftOver)	SRX5457539	TFs and others	AHR	Liver	Hep G2	26445	40/16947	37/16947	-0.08635	1.08108
NHP Random (Human Genome LiftOver)	SRX10475250	TFs and others	CHD4	Liver	Hep G2	16452	41/16947	38/16947	-0.0851603	1.07895
NHP Random (Human Genome LiftOver)	SRX10475131	TFs and others	IRF5	Liver	Hep G2	7627	11/16947	9/16947	-0.0842041	1.22222
NHP Random (Human Genome LiftOver)	SRX10476755	TFs and others	DZIP1	Liver	Hep G2	6764	11/16947	9/16947	-0.0842041	1.22222
NHP Random (Human Genome LiftOver)	SRX10474946	TFs and others	SMAD3	Liver	Hep G2	10820	9/16947	11/16947	-0.0842041	0.818182
NHP Random (Human Genome LiftOver)	SRX10478611	TFs and others	ZNF710	Liver	Hep G2	9809	9/16947	11/16947	-0.0842041	0.818182
NHP Random (Human Genome LiftOver)	SRX2630298	TFs and others	ZBTB26	Liver	Hep G2	9596	9/16947	11/16947	-0.0842041	0.818182
NHP Random (Human Genome LiftOver)	SRX3445799	TFs and others	INO80	Liver	Hep G2	5105	9/16947	11/16947	-0.0842041	0.818182
NHP Random (Human Genome LiftOver)	SRX10475300	TFs and others	SFPQ	Liver	Hep G2	25171	42/16947	39/16947	-0.0840172	1.07692
NHP Random (Human Genome LiftOver)	SRX2636151	TFs and others	DMAP1	Liver	Hep G2	20408	42/16947	39/16947	-0.0840172	1.07692
NHP Random (Human Genome LiftOver)	SRX5457136	TFs and others	ZNF614	Liver	Hep G2	30668	42/16947	39/16947	-0.0840172	1.07692
NHP Random (Human Genome LiftOver)	SRX150516	TFs and others	MXI1	Liver	Hep G2	30007	43/16947	40/16947	-0.0829178	1.075
NHP Random (Human Genome LiftOver)	SRX16498492	TFs and others	FOXC1	Liver	Hep G2	22282	44/16947	41/16947	-0.0818594	1.07317
NHP Random (Human Genome LiftOver)	SRX3230383	TFs and others	FOXK1	Liver	Hep G2	35673	42/16947	45/16947	-0.0808396	0.933333
NHP Random (Human Genome LiftOver)	SRX13009291	TFs and others	ZNF329	Liver	Hep G2	8599	12/16947	10/16947	-0.0800034	1.2
NHP Random (Human Genome LiftOver)	SRX3230390	TFs and others	KDM3A	Liver	Hep G2	7152	12/16947	10/16947	-0.0800034	1.2
NHP Random (Human Genome LiftOver)	SRX10474941	TFs and others	ATF3	Liver	Hep G2	11006	10/16947	12/16947	-0.0800034	0.833333
NHP Random (Human Genome LiftOver)	SRX10475076	TFs and others	E2F1	Liver	Hep G2	7723	10/16947	12/16947	-0.0800034	0.833333
NHP Random (Human Genome LiftOver)	SRX10478376	TFs and others	ZNF543	Liver	Hep G2	9170	10/16947	12/16947	-0.0800034	0.833333
NHP Random (Human Genome LiftOver)	SRX13009153	TFs and others	MEIS2	Liver	Hep G2	11037	10/16947	12/16947	-0.0800034	0.833333
NHP Random (Human Genome LiftOver)	SRX2635942	TFs and others	ZNF792	Liver	Hep G2	11472	10/16947	12/16947	-0.0800034	0.833333
NHP Random (Human Genome LiftOver)	SRX10475182	TFs and others	ZNF362	Liver	Hep G2	30591	45/16947	48/16947	-0.0779897	0.9375
NHP Random (Human Genome LiftOver)	SRX10475577	TFs and others	HNF4A	Liver	Hep G2	39013	46/16947	49/16947	-0.0771032	0.938776
NHP Random (Human Genome LiftOver)	SRX10475563	TFs and others	EP300	Liver	Hep G2	9376	13/16947	11/16947	-0.0763609	1.18182
NHP Random (Human Genome LiftOver)	SRX10476736	TFs and others	ZBTB14	Liver	Hep G2	7290	13/16947	11/16947	-0.0763609	1.18182
NHP Random (Human Genome LiftOver)	SRX10477177	TFs and others	ZNF124	Liver	Hep G2	10633	13/16947	11/16947	-0.0763609	1.18182
NHP Random (Human Genome LiftOver)	SRX3322234	TFs and others	FOXA2	Liver	Liver	10762	13/16947	11/16947	-0.0763609	1.18182
NHP Random (Human Genome LiftOver)	SRX4708045	TFs and others	TARDBP	Liver	Hep G2	8252	13/16947	11/16947	-0.0763609	1.18182
NHP Random (Human Genome LiftOver)	SRX5457513	TFs and others	RFX1	Liver	Hep G2	4463	13/16947	11/16947	-0.0763609	1.18182
NHP Random (Human Genome LiftOver)	SRX10977445	TFs and others	ZNF883	Liver	Hep G2	9711	11/16947	13/16947	-0.0763609	0.846154
NHP Random (Human Genome LiftOver)	SRX2636220	TFs and others	ETV4	Liver	Hep G2	10247	11/16947	13/16947	-0.0763609	0.846154
NHP Random (Human Genome LiftOver)	SRX3323051	TFs and others	RBFOX2	Liver	Hep G2	18820	51/16947	48/16947	-0.0754153	1.0625
NHP Random (Human Genome LiftOver)	SRX19004897	TFs and others	STAT1	Liver	Huh-7.5	27719	53/16947	50/16947	-0.0738314	1.06
NHP Random (Human Genome LiftOver)	SRX190332	TFs and others	MYBL2	Liver	Hep G2	32685	53/16947	50/16947	-0.0738314	1.06
NHP Random (Human Genome LiftOver)	SRX10829247	TFs and others	ARNTL	Liver	Hep 3B	22929	50/16947	53/16947	-0.0738314	0.943396
NHP Random (Human Genome LiftOver)	SRX5457228	TFs and others	ETV5	Liver	Hep G2	37854	50/16947	53/16947	-0.0738314	0.943396
NHP Random (Human Genome LiftOver)	SRX10475279	TFs and others	ZNF335	Liver	Hep G2	9938	14/16947	12/16947	-0.0731641	1.16667
NHP Random (Human Genome LiftOver)	SRX3322253	TFs and others	HNRNPL	Liver	Hep G2	7316	14/16947	12/16947	-0.0731641	1.16667
NHP Random (Human Genome LiftOver)	SRX5457318	TFs and others	HMGXB4	Liver	Hep G2	12891	14/16947	12/16947	-0.0731641	1.16667
NHP Random (Human Genome LiftOver)	SRX5457320	TFs and others	EGR1	Liver	Liver	11284	14/16947	12/16947	-0.0731641	1.16667
NHP Random (Human Genome LiftOver)	SRX100389	TFs and others	REST	Liver	Hep G2	16964	12/16947	14/16947	-0.0731641	0.857143
NHP Random (Human Genome LiftOver)	SRX10475588	TFs and others	ZNF276	Liver	Hep G2	7885	12/16947	14/16947	-0.0731641	0.857143
NHP Random (Human Genome LiftOver)	SRX2636490	TFs and others	MXD3	Liver	Hep G2	9709	12/16947	14/16947	-0.0731641	0.857143
NHP Random (Human Genome LiftOver)	SRX3230384	TFs and others	FOXO1	Liver	Hep G2	9524	12/16947	14/16947	-0.0731641	0.857143
NHP Random (Human Genome LiftOver)	SRX10475589	TFs and others	LCOR	Liver	Hep G2	40476	54/16947	51/16947	-0.0730752	1.05882
NHP Random (Human Genome LiftOver)	SRX10476580	TFs and others	ZNF142	Liver	Hep G2	10470	15/16947	13/16947	-0.0703296	1.15385
NHP Random (Human Genome LiftOver)	SRX10475078	TFs and others	ZNF414	Liver	Hep G2	12207	13/16947	15/16947	-0.0703296	0.866667
NHP Random (Human Genome LiftOver)	SRX10475665	TFs and others	AKAP8	Liver	Hep G2	10908	13/16947	15/16947	-0.0703296	0.866667
NHP Random (Human Genome LiftOver)	SRX10475768	TFs and others	ZMAT3	Liver	Hep G2	11657	13/16947	15/16947	-0.0703296	0.866667
NHP Random (Human Genome LiftOver)	SRX10478078	TFs and others	NFYB	Liver	Hep G2	10829	13/16947	15/16947	-0.0703296	0.866667
NHP Random (Human Genome LiftOver)	SRX10976108	TFs and others	HNRNPK	Liver	Hep G2	10298	13/16947	15/16947	-0.0703296	0.866667
NHP Random (Human Genome LiftOver)	SRX10477241	TFs and others	THRA	Liver	Hep G2	13991	16/16947	14/16947	-0.0677944	1.14286
NHP Random (Human Genome LiftOver)	SRX10476501	TFs and others	NFYA	Liver	Hep G2	9891	14/16947	16/16947	-0.0677944	0.875
NHP Random (Human Genome LiftOver)	SRX10475596	TFs and others	TEAD4	Liver	Hep G2	14920	17/16947	15/16947	-0.0655097	1.13333
NHP Random (Human Genome LiftOver)	SRX10976107	TFs and others	HNRNPK	Liver	Hep G2	11093	17/16947	15/16947	-0.0655097	1.13333
NHP Random (Human Genome LiftOver)	SRX10475530	TFs and others	SP1	Liver	Hep G2	14165	15/16947	17/16947	-0.0655097	0.882353
NHP Random (Human Genome LiftOver)	SRX10478419	TFs and others	NR0B2	Liver	Hep G2	11533	15/16947	17/16947	-0.0655097	0.882353
NHP Random (Human Genome LiftOver)	SRX1165100	TFs and others	Epitope tags	Liver	Hep G2	17074	15/16947	17/16947	-0.0655097	0.882353
NHP Random (Human Genome LiftOver)	SRX10475477	TFs and others	ZNF217	Liver	Hep G2	12956	18/16947	16/16947	-0.063437	1.125
NHP Random (Human Genome LiftOver)	SRX10476693	TFs and others	USF2	Liver	Hep G2	8429	18/16947	16/16947	-0.063437	1.125
NHP Random (Human Genome LiftOver)	SRX10475115	TFs and others	KDM5B	Liver	Hep G2	10110	19/16947	17/16947	-0.0615457	1.11765
NHP Random (Human Genome LiftOver)	SRX10475651	TFs and others	ZNF608	Liver	Hep G2	10765	19/16947	17/16947	-0.0615457	1.11765
NHP Random (Human Genome LiftOver)	SRX4708030	TFs and others	TAF15	Liver	Hep G2	11217	19/16947	17/16947	-0.0615457	1.11765
NHP Random (Human Genome LiftOver)	SRX10478365	TFs and others	ZNF547	Liver	Hep G2	9747	17/16947	19/16947	-0.0615457	0.894737
NHP Random (Human Genome LiftOver)	SRX2635887	TFs and others	GABPB1	Liver	Hep G2	29224	74/16947	71/16947	-0.0615412	1.04225
NHP Random (Human Genome LiftOver)	SRX10476689	TFs and others	ZXDC	Liver	Hep G2	12338	20/16947	18/16947	-0.0598111	1.11111
NHP Random (Human Genome LiftOver)	SRX2636601	TFs and others	MAX	Liver	Liver	13276	20/16947	18/16947	-0.0598111	1.11111
NHP Random (Human Genome LiftOver)	SRX2636373	TFs and others	CBX1	Liver	Hep G2	21030	18/16947	20/16947	-0.0598111	0.9
NHP Random (Human Genome LiftOver)	SRX2636556	TFs and others	MIXL1	Liver	Hep G2	19573	18/16947	20/16947	-0.0598111	0.9
NHP Random (Human Genome LiftOver)	SRX2630241	TFs and others	CEBPA	Liver	Hep G2	69858	82/16947	79/16947	-0.0582296	1.03797
NHP Random (Human Genome LiftOver)	SRX10475304	TFs and others	ZNF772	Liver	Hep G2	12691	21/16947	19/16947	-0.0582127	1.10526
NHP Random (Human Genome LiftOver)	SRX10475559	TFs and others	TFDP2	Liver	Hep G2	14837	21/16947	19/16947	-0.0582127	1.10526
NHP Random (Human Genome LiftOver)	SRX10475804	TFs and others	ZSCAN31	Liver	Hep G2	14255	21/16947	19/16947	-0.0582127	1.10526
NHP Random (Human Genome LiftOver)	SRX10475879	TFs and others	ZNF296	Liver	Hep G2	12241	21/16947	19/16947	-0.0582127	1.10526
NHP Random (Human Genome LiftOver)	SRX10478142	TFs and others	ZNF782	Liver	Hep G2	13142	21/16947	19/16947	-0.0582127	1.10526
NHP Random (Human Genome LiftOver)	SRX3322233	TFs and others	FOXA2	Liver	Liver	18987	21/16947	19/16947	-0.0582127	1.10526
NHP Random (Human Genome LiftOver)	SRX10475767	TFs and others	ZMAT3	Liver	Hep G2	15522	19/16947	21/16947	-0.0582127	0.904762
NHP Random (Human Genome LiftOver)	SRX190240	TFs and others	REST	Liver	Hep G2	17873	19/16947	21/16947	-0.0582127	0.904762
NHP Random (Human Genome LiftOver)	SRX10475706	TFs and others	PRDM10	Liver	Hep G2	14296	22/16947	20/16947	-0.0567339	1.1
NHP Random (Human Genome LiftOver)	SRX10478597	TFs and others	ZNF572	Liver	Hep G2	11959	22/16947	20/16947	-0.0567339	1.1
NHP Random (Human Genome LiftOver)	SRX100388	TFs and others	GABPA	Liver	Hep G2	20792	20/16947	22/16947	-0.0567339	0.909091
NHP Random (Human Genome LiftOver)	SRX13178148	TFs and others	WDR5	Liver	MRT TTC549	9437	20/16947	22/16947	-0.0567339	0.909091
NHP Random (Human Genome LiftOver)	SRX2635943	TFs and others	ZNF792	Liver	Hep G2	20568	23/16947	21/16947	-0.0553604	1.09524
NHP Random (Human Genome LiftOver)	SRX3230400	TFs and others	SIX4	Liver	Hep G2	19605	23/16947	21/16947	-0.0553604	1.09524
NHP Random (Human Genome LiftOver)	SRX2635941	TFs and others	ZNF652	Liver	Hep G2	20226	24/16947	22/16947	-0.0540804	1.09091
NHP Random (Human Genome LiftOver)	SRX2636364	TFs and others	NR2F6	Liver	Hep G2	20138	24/16947	22/16947	-0.0540804	1.09091
NHP Random (Human Genome LiftOver)	SRX3322518	TFs and others	ATF7	Liver	Hep G2	14036	24/16947	22/16947	-0.0540804	1.09091
NHP Random (Human Genome LiftOver)	SRX2630319	TFs and others	JUND	Liver	Liver	17646	25/16947	23/16947	-0.0528839	1.08696
NHP Random (Human Genome LiftOver)	SRX2636557	TFs and others	MIXL1	Liver	Hep G2	22396	25/16947	23/16947	-0.0528839	1.08696
NHP Random (Human Genome LiftOver)	SRX1165096	TFs and others	Epitope tags	Liver	Hep G2	20293	23/16947	25/16947	-0.0528839	0.92
NHP Random (Human Genome LiftOver)	SRX16498435	TFs and others	GLYR1	Liver	Hep G2	17700	23/16947	25/16947	-0.0528839	0.92
NHP Random (Human Genome LiftOver)	SRX10475552	TFs and others	ZNF777	Liver	Hep G2	13496	26/16947	24/16947	-0.0517622	1.08333
NHP Random (Human Genome LiftOver)	SRX150360	TFs and others	TBP	Liver	Hep G2	17136	26/16947	24/16947	-0.0517622	1.08333
NHP Random (Human Genome LiftOver)	SRX19004922	TFs and others	STAT2	Liver	Huh-7.5	16509	26/16947	24/16947	-0.0517622	1.08333
NHP Random (Human Genome LiftOver)	SRX2630235	TFs and others	PPARG	Liver	Hep G2	19559	26/16947	24/16947	-0.0517622	1.08333
NHP Random (Human Genome LiftOver)	SRX2636001	TFs and others	TEAD1	Liver	Hep G2	20579	26/16947	24/16947	-0.0517622	1.08333
NHP Random (Human Genome LiftOver)	SRX2630470	TFs and others	SP5	Liver	Hep G2	21921	24/16947	26/16947	-0.0517622	0.923077
NHP Random (Human Genome LiftOver)	SRX10475138	TFs and others	ARID5B	Liver	Hep G2	59993	101/16947	104/16947	-0.0512856	0.971154
NHP Random (Human Genome LiftOver)	SRX10478017	TFs and others	E2F4	Liver	Hep G2	16802	27/16947	25/16947	-0.0507079	1.08
NHP Random (Human Genome LiftOver)	SRX10478127	TFs and others	ZNF121	Liver	Hep G2	18631	27/16947	25/16947	-0.0507079	1.08
NHP Random (Human Genome LiftOver)	SRX3230395	TFs and others	PAXIP1	Liver	Hep G2	18498	27/16947	25/16947	-0.0507079	1.08
NHP Random (Human Genome LiftOver)	SRX10475051	TFs and others	ZNF317	Liver	Hep G2	19053	25/16947	27/16947	-0.0507079	0.925926
NHP Random (Human Genome LiftOver)	SRX2423700	TFs and others	MNT	Liver	Hep G2	16502	25/16947	27/16947	-0.0507079	0.925926
NHP Random (Human Genome LiftOver)	SRX10476688	TFs and others	ZXDC	Liver	Hep G2	15891	28/16947	26/16947	-0.0497145	1.07692
NHP Random (Human Genome LiftOver)	SRX19004899	TFs and others	STAT1	Liver	Huh-7.5	15762	28/16947	26/16947	-0.0497145	1.07692
NHP Random (Human Genome LiftOver)	SRX10977218	TFs and others	HNRNPLL	Liver	Hep G2	14308	26/16947	28/16947	-0.0497145	0.928571
NHP Random (Human Genome LiftOver)	SRX2630137	TFs and others	GABPA	Liver	Liver	17020	26/16947	28/16947	-0.0497145	0.928571
NHP Random (Human Genome LiftOver)	SRX2636005	TFs and others	MIER3	Liver	Hep G2	25549	26/16947	28/16947	-0.0497145	0.928571
NHP Random (Human Genome LiftOver)	SRX10478497	TFs and others	PHF20	Liver	Hep G2	14740	29/16947	27/16947	-0.0487765	1.07407
NHP Random (Human Genome LiftOver)	SRX190331	TFs and others	TEAD4	Liver	Hep G2	21508	29/16947	27/16947	-0.0487765	1.07407
NHP Random (Human Genome LiftOver)	SRX2630206	TFs and others	HOMEZ	Liver	Hep G2	23771	29/16947	27/16947	-0.0487765	1.07407
NHP Random (Human Genome LiftOver)	SRX10475790	TFs and others	BCL3	Liver	Hep G2	12626	30/16947	28/16947	-0.0478889	1.07143
NHP Random (Human Genome LiftOver)	SRX10476681	TFs and others	RFXAP	Liver	Hep G2	19399	30/16947	28/16947	-0.0478889	1.07143
NHP Random (Human Genome LiftOver)	SRX10475305	TFs and others	ZNF772	Liver	Hep G2	19682	31/16947	29/16947	-0.0470474	1.06897
NHP Random (Human Genome LiftOver)	SRX10476470	TFs and others	ELF1	Liver	Hep G2	19224	31/16947	29/16947	-0.0470474	1.06897
NHP Random (Human Genome LiftOver)	SRX6783958	TFs and others	AGO2	Liver	Hep G2	15175	30/16947	32/16947	-0.0462481	0.9375
NHP Random (Human Genome LiftOver)	SRX10476756	TFs and others	DZIP1	Liver	Hep G2	17405	34/16947	32/16947	-0.0447631	1.0625
NHP Random (Human Genome LiftOver)	SRX1165103	TFs and others	Epitope tags	Liver	Hep G2	27570	36/16947	34/16947	-0.0434108	1.05882
NHP Random (Human Genome LiftOver)	SRX5457248	TFs and others	CREB1	Liver	Hep G2	22674	36/16947	34/16947	-0.0434108	1.05882
NHP Random (Human Genome LiftOver)	SRX2636342	TFs and others	SMAD4	Liver	Hep G2	32145	35/16947	37/16947	-0.0427785	0.945946
NHP Random (Human Genome LiftOver)	SRX10475796	TFs and others	ISL2	Liver	Hep G2	25510	38/16947	36/16947	-0.0421727	1.05556
NHP Random (Human Genome LiftOver)	SRX16495478	TFs and others	ZNF605	Liver	Hep G2	17342	38/16947	36/16947	-0.0421727	1.05556
NHP Random (Human Genome LiftOver)	SRX19004912	TFs and others	STAT1	Liver	Huh-7.5	22628	38/16947	36/16947	-0.0421727	1.05556
NHP Random (Human Genome LiftOver)	SRX4708041	TFs and others	NONO	Liver	Hep G2	16814	38/16947	36/16947	-0.0421727	1.05556
NHP Random (Human Genome LiftOver)	SRX100505	TFs and others	HNF4A	Liver	Hep G2	35935	36/16947	38/16947	-0.0421727	0.947368
NHP Random (Human Genome LiftOver)	SRX13008929	TFs and others	ZNF865	Liver	Hep G2	31122	36/16947	38/16947	-0.0421727	0.947368
NHP Random (Human Genome LiftOver)	SRX100412	TFs and others	TAF1	Liver	Hep G2	25674	40/16947	38/16947	-0.0410337	1.05263
NHP Random (Human Genome LiftOver)	SRX13006475	TFs and others	ZNF219	Liver	Hep G2	35683	38/16947	40/16947	-0.0410337	0.95
NHP Random (Human Genome LiftOver)	SRX10478661	TFs and others	HIVEP1	Liver	Hep G2	19201	41/16947	39/16947	-0.0404974	1.05128
NHP Random (Human Genome LiftOver)	SRX10474998	TFs and others	ZNF609	Liver	Hep G2	26384	42/16947	40/16947	-0.0399813	1.05
NHP Random (Human Genome LiftOver)	SRX10476491	TFs and others	ZMYM3	Liver	Hep G2	27953	42/16947	40/16947	-0.0399813	1.05
NHP Random (Human Genome LiftOver)	SRX2636353	TFs and others	JUND	Liver	Liver	27474	42/16947	40/16947	-0.0399813	1.05
NHP Random (Human Genome LiftOver)	SRX19004905	TFs and others	STAT1	Liver	Huh-7.5	22828	43/16947	41/16947	-0.0394842	1.04878
NHP Random (Human Genome LiftOver)	SRX2636277	TFs and others	BCL6	Liver	Hep G2	34650	43/16947	45/16947	-0.0385427	0.955556
NHP Random (Human Genome LiftOver)	SRX2635790	TFs and others	CREB1	Liver	Hep G2	26966	46/16947	44/16947	-0.0380963	1.04545
NHP Random (Human Genome LiftOver)	SRX2636363	TFs and others	NR2F6	Liver	Hep G2	42117	44/16947	46/16947	-0.0380963	0.956522
NHP Random (Human Genome LiftOver)	SRX10476677	TFs and others	TCF7L2	Liver	Hep G2	29952	49/16947	47/16947	-0.0368439	1.04255
NHP Random (Human Genome LiftOver)	SRX10478589	TFs and others	PATZ1	Liver	Hep G2	38906	47/16947	49/16947	-0.0368439	0.959184
NHP Random (Human Genome LiftOver)	SRX2635902	TFs and others	YY1	Liver	Liver	28206	54/16947	56/16947	-0.0343403	0.964286
NHP Random (Human Genome LiftOver)	SRX10478101	TFs and others	ZNF280B	Liver	Hep G2	29761	57/16947	55/16947	-0.0340224	1.03636
NHP Random (Human Genome LiftOver)	SRX10478402	TFs and others	LIN54	Liver	Hep G2	27112	59/16947	57/16947	-0.033412	1.03509
NHP Random (Human Genome LiftOver)	SRX10476678	TFs and others	TCF7L2	Liver	Hep G2	34885	60/16947	58/16947	-0.0331188	1.03448
NHP Random (Human Genome LiftOver)	SRX10478021	TFs and others	PITX1	Liver	Hep G2	37125	58/16947	60/16947	-0.0331188	0.966667
NHP Random (Human Genome LiftOver)	SRX10478102	TFs and others	ZNF280B	Liver	Hep G2	34282	61/16947	59/16947	-0.0328331	1.0339
NHP Random (Human Genome LiftOver)	SRX10478010	TFs and others	ZNF768	Liver	Hep G2	96664	151/16947	153/16947	-0.0204201	0.986928
NHP Random (Human Genome LiftOver)	SRX10476633	TFs and others	ZNF101	Liver	Hep G2	1514	2/16947	1/16947	0	2
NHP Random (Human Genome LiftOver)	SRX19004933	TFs and others	IRF9	Liver	Huh-7.5	880	2/16947	1/16947	0	2
NHP Random (Human Genome LiftOver)	SRX4743480	TFs and others	GFP	Liver	Hep G2	1011	2/16947	1/16947	0	2
NHP Random (Human Genome LiftOver)	SRX6783954	TFs and others	TARDBP	Liver	Hep G2	1015	2/16947	1/16947	0	2
NHP Random (Human Genome LiftOver)	DRX313742	TFs and others	CTCF	Liver	SNU-475	1594	3/16947	2/16947	0	1.5
NHP Random (Human Genome LiftOver)	SRX10476779	TFs and others	ZNF490	Liver	Hep G2	1854	3/16947	2/16947	0	1.5
NHP Random (Human Genome LiftOver)	SRX10477227	TFs and others	ZCCHC11	Liver	Hep G2	2881	3/16947	2/16947	0	1.5
NHP Random (Human Genome LiftOver)	SRX10477236	TFs and others	HDAC1	Liver	Hep G2	831	3/16947	2/16947	0	1.5
NHP Random (Human Genome LiftOver)	SRX10478057	TFs and others	EHMT2	Liver	Hep G2	914	3/16947	2/16947	0	1.5
NHP Random (Human Genome LiftOver)	SRX10976909	TFs and others	ZNF34	Liver	Hep G2	1726	3/16947	2/16947	0	1.5
NHP Random (Human Genome LiftOver)	SRX2636059	TFs and others	GATA4	Liver	Hep G2	2618	3/16947	2/16947	0	1.5
NHP Random (Human Genome LiftOver)	SRX3322078	TFs and others	ZNF3	Liver	Hep G2	1889	3/16947	2/16947	0	1.5
NHP Random (Human Genome LiftOver)	SRX3322436	TFs and others	GTF2F1	Liver	Hep G2	1771	3/16947	2/16947	0	1.5
NHP Random (Human Genome LiftOver)	SRX5457488	TFs and others	ZFP36	Liver	Hep G2	2683	3/16947	2/16947	0	1.5
NHP Random (Human Genome LiftOver)	SRX731135	TFs and others	TEAD1	Liver	CC-LP-1	2203	3/16947	2/16947	0	1.5
NHP Random (Human Genome LiftOver)	SRX10476746	TFs and others	CBX5	Liver	Hep G2	4603	4/16947	3/16947	0	1.33333
NHP Random (Human Genome LiftOver)	SRX10478337	TFs and others	MYNN	Liver	Hep G2	3153	4/16947	3/16947	0	1.33333
NHP Random (Human Genome LiftOver)	SRX2708818	TFs and others	MCRS1	Liver	Hep G2	1324	4/16947	3/16947	0	1.33333
NHP Random (Human Genome LiftOver)	SRX4655781	TFs and others	CTCF	Liver	Hep G2	3274	4/16947	3/16947	0	1.33333
NHP Random (Human Genome LiftOver)	SRX5457400	TFs and others	MYRF	Liver	Hep G2	3920	4/16947	3/16947	0	1.33333
NHP Random (Human Genome LiftOver)	SRX10477266	TFs and others	RNF219	Liver	Hep G2	3131	5/16947	4/16947	0	1.25
NHP Random (Human Genome LiftOver)	SRX10477988	TFs and others	ZHX3	Liver	Hep G2	3575	5/16947	4/16947	0	1.25
NHP Random (Human Genome LiftOver)	SRX1531777	TFs and others	MED1	Liver	Hep G2	3660	5/16947	4/16947	0	1.25
NHP Random (Human Genome LiftOver)	SRX2636180	TFs and others	RFX3	Liver	Hep G2	3746	5/16947	4/16947	0	1.25
NHP Random (Human Genome LiftOver)	SRX3323028	TFs and others	U2AF1	Liver	Hep G2	2644	5/16947	4/16947	0	1.25
NHP Random (Human Genome LiftOver)	SRX5457538	TFs and others	AHR	Liver	Hep G2	4274	5/16947	4/16947	0	1.25
NHP Random (Human Genome LiftOver)	SRX8108989	TFs and others	G-quadruplex	Liver	Hep G2	4958	5/16947	4/16947	0	1.25
NHP Random (Human Genome LiftOver)	SRX10475474	TFs and others	ZNF512	Liver	Hep G2	3654	6/16947	5/16947	0	1.2
NHP Random (Human Genome LiftOver)	SRX10475628	TFs and others	ZNF784	Liver	Hep G2	4663	6/16947	5/16947	0	1.2
NHP Random (Human Genome LiftOver)	SRX10477226	TFs and others	ZCCHC11	Liver	Hep G2	5790	6/16947	5/16947	0	1.2
NHP Random (Human Genome LiftOver)	SRX5457410	TFs and others	EGR1	Liver	Liver	5063	6/16947	5/16947	0	1.2
NHP Random (Human Genome LiftOver)	SRX100547	TFs and others	SRF	Liver	Hep G2	8485	7/16947	6/16947	0	1.16667
NHP Random (Human Genome LiftOver)	SRX10474950	TFs and others	ZNF281	Liver	Hep G2	7029	7/16947	6/16947	0	1.16667
NHP Random (Human Genome LiftOver)	SRX10475444	TFs and others	ZNF460	Liver	Hep G2	5132	7/16947	6/16947	0	1.16667
NHP Random (Human Genome LiftOver)	SRX10478432	TFs and others	MTA1	Liver	Hep G2	5404	7/16947	6/16947	0	1.16667
NHP Random (Human Genome LiftOver)	SRX10976861	TFs and others	ZNF576	Liver	Hep G2	4059	7/16947	6/16947	0	1.16667
NHP Random (Human Genome LiftOver)	SRX2636072	TFs and others	SSRP1	Liver	Hep G2	6200	7/16947	6/16947	0	1.16667
NHP Random (Human Genome LiftOver)	SRX4655784	TFs and others	CTCF	Liver	Hep G2	7042	7/16947	6/16947	0	1.16667
NHP Random (Human Genome LiftOver)	SRX4708042	TFs and others	GTF2F1	Liver	Hep G2	5138	7/16947	6/16947	0	1.16667
NHP Random (Human Genome LiftOver)	SRX6416954	TFs and others	EZH2	Liver	THLE-2	2423	7/16947	6/16947	0	1.16667
NHP Random (Human Genome LiftOver)	SRX10475132	TFs and others	IRF5	Liver	Hep G2	6257	8/16947	7/16947	0	1.14286
NHP Random (Human Genome LiftOver)	SRX10477178	TFs and others	ZNF124	Liver	Hep G2	7695	8/16947	7/16947	0	1.14286
NHP Random (Human Genome LiftOver)	SRX10478595	TFs and others	ONECUT2	Liver	Hep G2	7388	8/16947	7/16947	0	1.14286
NHP Random (Human Genome LiftOver)	SRX10976159	TFs and others	AGO1	Liver	Hep G2	4277	8/16947	7/16947	0	1.14286
NHP Random (Human Genome LiftOver)	SRX10475318	TFs and others	ZNF337	Liver	Hep G2	6495	9/16947	8/16947	0	1.125
NHP Random (Human Genome LiftOver)	SRX10475649	TFs and others	GZF1	Liver	Hep G2	6107	9/16947	8/16947	0	1.125
NHP Random (Human Genome LiftOver)	SRX10475830	TFs and others	SIX4	Liver	Hep G2	8057	9/16947	8/16947	0	1.125
NHP Random (Human Genome LiftOver)	SRX150725	TFs and others	USF2	Liver	Hep G2	8372	9/16947	8/16947	0	1.125
NHP Random (Human Genome LiftOver)	SRX2636568	TFs and others	TGIF2	Liver	Hep G2	8732	9/16947	8/16947	0	1.125
NHP Random (Human Genome LiftOver)	SRX10475154	TFs and others	ZFP41	Liver	Hep G2	6795	10/16947	9/16947	0	1.11111
NHP Random (Human Genome LiftOver)	SRX10475297	TFs and others	WIZ	Liver	Hep G2	6531	10/16947	9/16947	0	1.11111
NHP Random (Human Genome LiftOver)	SRX10476609	TFs and others	ATF7	Liver	Hep G2	7345	10/16947	9/16947	0	1.11111
NHP Random (Human Genome LiftOver)	SRX13009292	TFs and others	ZNF329	Liver	Hep G2	6512	10/16947	9/16947	0	1.11111
NHP Random (Human Genome LiftOver)	SRX150384	TFs and others	RFX5	Liver	Hep G2	8478	10/16947	9/16947	0	1.11111
NHP Random (Human Genome LiftOver)	SRX10478516	TFs and others	ZNF761	Liver	Hep G2	7523	11/16947	10/16947	0	1.1
NHP Random (Human Genome LiftOver)	SRX16495332	TFs and others	HIC2	Liver	Hep G2	9522	11/16947	10/16947	0	1.1
NHP Random (Human Genome LiftOver)	SRX19004949	TFs and others	IRF1	Liver	Huh-7.5	6926	11/16947	10/16947	0	1.1
NHP Random (Human Genome LiftOver)	SRX10475878	TFs and others	ZNF296	Liver	Hep G2	8606	12/16947	11/16947	0	1.09091
NHP Random (Human Genome LiftOver)	SRX10478479	TFs and others	DNMT1	Liver	Hep G2	8519	12/16947	11/16947	0	1.09091
NHP Random (Human Genome LiftOver)	SRX3323082	TFs and others	REST	Liver	Liver	7990	12/16947	11/16947	0	1.09091
NHP Random (Human Genome LiftOver)	SRX5457500	TFs and others	KDM3A	Liver	Hep G2	7819	12/16947	11/16947	0	1.09091
NHP Random (Human Genome LiftOver)	SRX10475645	TFs and others	ZNF230	Liver	Hep G2	7092	13/16947	12/16947	0	1.08333
NHP Random (Human Genome LiftOver)	SRX1123868	TFs and others	SMARCC1	Liver	MRT TTC549	9675	13/16947	12/16947	0	1.08333
NHP Random (Human Genome LiftOver)	SRX13009111	TFs and others	JRK	Liver	Hep G2	9405	13/16947	12/16947	0	1.08333
NHP Random (Human Genome LiftOver)	SRX2636289	TFs and others	KLF6	Liver	Hep G2	10235	13/16947	12/16947	0	1.08333
NHP Random (Human Genome LiftOver)	SRX10475570	TFs and others	DLX6	Liver	Hep G2	12299	14/16947	13/16947	0	1.07692
NHP Random (Human Genome LiftOver)	SRX10475638	TFs and others	ZNF512B	Liver	Hep G2	12652	14/16947	13/16947	0	1.07692
NHP Random (Human Genome LiftOver)	SRX10478644	TFs and others	EED	Liver	Hep G2	9135	14/16947	13/16947	0	1.07692
NHP Random (Human Genome LiftOver)	SRX2636390	TFs and others	NRF1	Liver	Hep G2	8185	14/16947	13/16947	0	1.07692
NHP Random (Human Genome LiftOver)	SRX3322185	TFs and others	HNF4G	Liver	Liver	13409	14/16947	13/16947	0	1.07692
NHP Random (Human Genome LiftOver)	SRX8453150	TFs and others	FOXA1	Liver	Liver	10175	14/16947	13/16947	0	1.07692
NHP Random (Human Genome LiftOver)	SRX2636073	TFs and others	SSRP1	Liver	Hep G2	12166	15/16947	14/16947	0	1.07143
NHP Random (Human Genome LiftOver)	SRX10475286	TFs and others	ZNF548	Liver	Hep G2	11396	16/16947	15/16947	0	1.06667
NHP Random (Human Genome LiftOver)	SRX10476535	TFs and others	HOXA5	Liver	Hep G2	13407	16/16947	15/16947	0	1.06667
NHP Random (Human Genome LiftOver)	SRX2635921	TFs and others	RCOR2	Liver	Hep G2	10220	16/16947	15/16947	0	1.06667
NHP Random (Human Genome LiftOver)	SRX5457229	TFs and others	ETV5	Liver	Hep G2	12980	16/16947	15/16947	0	1.06667
NHP Random (Human Genome LiftOver)	SRX190196	TFs and others	MBD4	Liver	Hep G2	15243	17/16947	16/16947	0	1.0625
NHP Random (Human Genome LiftOver)	SRX3230409	TFs and others	ZCCHC11	Liver	Hep G2	16140	17/16947	16/16947	0	1.0625
NHP Random (Human Genome LiftOver)	SRX10478058	TFs and others	EHMT2	Liver	Hep G2	9338	18/16947	17/16947	0	1.05882
NHP Random (Human Genome LiftOver)	SRX10120404	TFs and others	TRIB3	Liver	Hep G2	11929	19/16947	18/16947	0	1.05556
NHP Random (Human Genome LiftOver)	SRX2635956	TFs and others	ZBTB33	Liver	Liver	12951	19/16947	18/16947	0	1.05556
NHP Random (Human Genome LiftOver)	SRX10478513	TFs and others	HINFP	Liver	Hep G2	13995	20/16947	19/16947	0	1.05263
NHP Random (Human Genome LiftOver)	SRX2630380	TFs and others	ATF1	Liver	Hep G2	11691	20/16947	19/16947	0	1.05263
NHP Random (Human Genome LiftOver)	SRX2635955	TFs and others	ZBTB33	Liver	Liver	13818	20/16947	19/16947	0	1.05263
NHP Random (Human Genome LiftOver)	SRX10475762	TFs and others	ZNF350	Liver	Hep G2	12541	21/16947	20/16947	0	1.05
NHP Random (Human Genome LiftOver)	SRX10476471	TFs and others	ELF1	Liver	Hep G2	14903	21/16947	20/16947	0	1.05
NHP Random (Human Genome LiftOver)	SRX10478353	TFs and others	TIGD6	Liver	Hep G2	13026	21/16947	20/16947	0	1.05
NHP Random (Human Genome LiftOver)	SRX10475590	TFs and others	LCOR	Liver	Hep G2	22513	24/16947	23/16947	0	1.04348
NHP Random (Human Genome LiftOver)	SRX10476523	TFs and others	ZNF333	Liver	Hep G2	14775	24/16947	23/16947	0	1.04348
NHP Random (Human Genome LiftOver)	SRX10478435	TFs and others	ZNF709	Liver	Hep G2	11276	24/16947	23/16947	0	1.04348
NHP Random (Human Genome LiftOver)	SRX10475079	TFs and others	ZNF414	Liver	Hep G2	17979	25/16947	24/16947	0	1.04167
NHP Random (Human Genome LiftOver)	SRX10478004	TFs and others	MEF2D	Liver	Hep G2	16910	25/16947	24/16947	0	1.04167
NHP Random (Human Genome LiftOver)	SRX10478447	TFs and others	HMGXB3	Liver	Hep G2	20051	26/16947	25/16947	0	1.04
NHP Random (Human Genome LiftOver)	SRX3322122	TFs and others	ATF2	Liver	Hep G2	17136	26/16947	25/16947	0	1.04
NHP Random (Human Genome LiftOver)	SRX5457454	TFs and others	KAT7	Liver	Hep G2	14938	26/16947	25/16947	0	1.04
NHP Random (Human Genome LiftOver)	SRX10475261	TFs and others	KDM2A	Liver	Hep G2	19406	27/16947	26/16947	0	1.03846
NHP Random (Human Genome LiftOver)	SRX10829253	TFs and others	HNF4A	Liver	Hep G2	13919	28/16947	27/16947	0	1.03704
NHP Random (Human Genome LiftOver)	SRX2630157	TFs and others	KMT2B	Liver	Hep G2	18544	28/16947	27/16947	0	1.03704
NHP Random (Human Genome LiftOver)	SRX3322517	TFs and others	ATF7	Liver	Hep G2	18202	29/16947	28/16947	0	1.03571
NHP Random (Human Genome LiftOver)	SRX3322762	TFs and others	NONO	Liver	Hep G2	14378	29/16947	28/16947	0	1.03571
NHP Random (Human Genome LiftOver)	SRX10476476	TFs and others	FOXA1	Liver	Hep G2	28602	31/16947	30/16947	0	1.03333
NHP Random (Human Genome LiftOver)	SRX4708020	TFs and others	HNRNPC	Liver	Hep G2	14096	31/16947	30/16947	0	1.03333
NHP Random (Human Genome LiftOver)	SRX10475880	TFs and others	FOXO1	Liver	Hep G2	27557	32/16947	31/16947	0	1.03226
NHP Random (Human Genome LiftOver)	SRX10976940	TFs and others	ZBTB38	Liver	Hep G2	22797	34/16947	33/16947	0	1.0303
NHP Random (Human Genome LiftOver)	SRX3230411	TFs and others	ZMYM3	Liver	Hep G2	26465	34/16947	33/16947	0	1.0303
NHP Random (Human Genome LiftOver)	SRX10478496	TFs and others	PHF20	Liver	Hep G2	19918	36/16947	35/16947	0	1.02857
NHP Random (Human Genome LiftOver)	SRX2636208	TFs and others	ZGPAT	Liver	Hep G2	20787	36/16947	35/16947	0	1.02857
NHP Random (Human Genome LiftOver)	SRX2636113	TFs and others	CEBPG	Liver	Hep G2	36072	37/16947	36/16947	0	1.02778
NHP Random (Human Genome LiftOver)	SRX10476800	TFs and others	POGZ	Liver	Hep G2	26396	40/16947	39/16947	0	1.02564
NHP Random (Human Genome LiftOver)	SRX10476566	TFs and others	ZNF770	Liver	Hep G2	22187	41/16947	40/16947	0	1.025
NHP Random (Human Genome LiftOver)	SRX5457319	TFs and others	HMGXB4	Liver	Hep G2	27033	41/16947	40/16947	0	1.025
NHP Random (Human Genome LiftOver)	SRX10475822	TFs and others	GFI1	Liver	Hep G2	23562	42/16947	41/16947	0	1.02439
NHP Random (Human Genome LiftOver)	SRX10478645	TFs and others	EED	Liver	Hep G2	22560	47/16947	46/16947	0	1.02174
NHP Random (Human Genome LiftOver)	SRX4708024	TFs and others	HNRNPLL	Liver	Hep G2	21225	47/16947	46/16947	0	1.02174
NHP Random (Human Genome LiftOver)	SRX10829249	TFs and others	ARNTL	Liver	Hep 3B	20974	49/16947	48/16947	0	1.02083
NHP Random (Human Genome LiftOver)	SRX5654425	TFs and others	Epitope tags	Liver	Hep 3B	29049	55/16947	54/16947	0	1.01852
NHP Random (Human Genome LiftOver)	SRX10977167	TFs and others	PHF21A	Liver	Hep G2	33597	71/16947	70/16947	0	1.01429
NHP Random (Human Genome LiftOver)	SRX10475369	TFs and others	SOX6	Liver	Hep G2	44377	85/16947	84/16947	0	1.0119
NHP Random (Human Genome LiftOver)	DRX313745	TFs and others	CTCF	Liver	SNU-475	1889	2/16947	2/16947	0	1
NHP Random (Human Genome LiftOver)	SRX018625	TFs and others	HNF4A	Liver	Hep G2	6122	5/16947	5/16947	0	1
NHP Random (Human Genome LiftOver)	SRX080146	TFs and others	MYC	Liver	Hep G2	3000	2/16947	2/16947	0	1
NHP Random (Human Genome LiftOver)	SRX10046981	TFs and others	HOXA13	Liver	HuH-7	1473	1/16947	1/16947	0	1
NHP Random (Human Genome LiftOver)	SRX10437636	TFs and others	ASCL2	Liver	HuH-6	5603	13/16947	13/16947	0	1
NHP Random (Human Genome LiftOver)	SRX10474881	TFs and others	LRRFIP1	Liver	Hep G2	1648	1/16947	1/16947	0	1
NHP Random (Human Genome LiftOver)	SRX10474966	TFs and others	ZNF776	Liver	Hep G2	13249	24/16947	24/16947	0	1
NHP Random (Human Genome LiftOver)	SRX10474967	TFs and others	ZNF776	Liver	Hep G2	8764	11/16947	11/16947	0	1
NHP Random (Human Genome LiftOver)	SRX10474987	TFs and others	RORA	Liver	Hep G2	1276	1/16947	1/16947	0	1
NHP Random (Human Genome LiftOver)	SRX10475013	TFs and others	E2F2	Liver	Hep G2	1323	1/16947	1/16947	0	1
NHP Random (Human Genome LiftOver)	SRX10475085	TFs and others	FUBP3	Liver	Hep G2	3774	5/16947	5/16947	0	1
NHP Random (Human Genome LiftOver)	SRX10475169	TFs and others	ZNF773	Liver	Hep G2	1730	1/16947	1/16947	0	1
NHP Random (Human Genome LiftOver)	SRX10475174	TFs and others	ZNF697	Liver	Hep G2	10393	12/16947	12/16947	0	1
NHP Random (Human Genome LiftOver)	SRX10475185	TFs and others	ZBTB42	Liver	Hep G2	2516	3/16947	3/16947	0	1
NHP Random (Human Genome LiftOver)	SRX10475197	TFs and others	FOXP4	Liver	Hep G2	31252	44/16947	44/16947	0	1
NHP Random (Human Genome LiftOver)	SRX10475225	TFs and others	JUN	Liver	Hep G2	7893	9/16947	9/16947	0	1
NHP Random (Human Genome LiftOver)	SRX10475278	TFs and others	KLF13	Liver	Hep G2	4617	7/16947	7/16947	0	1
NHP Random (Human Genome LiftOver)	SRX10475283	TFs and others	PLSCR1	Liver	Hep G2	2037	2/16947	2/16947	0	1
NHP Random (Human Genome LiftOver)	SRX10475296	TFs and others	WIZ	Liver	Hep G2	6472	7/16947	7/16947	0	1
NHP Random (Human Genome LiftOver)	SRX10475314	TFs and others	ZNF483	Liver	Hep G2	10223	17/16947	17/16947	0	1
NHP Random (Human Genome LiftOver)	SRX10475396	TFs and others	ZNF432	Liver	Hep G2	3674	4/16947	4/16947	0	1
NHP Random (Human Genome LiftOver)	SRX10475453	TFs and others	ZNF33B	Liver	Hep G2	5174	7/16947	7/16947	0	1
NHP Random (Human Genome LiftOver)	SRX10475492	TFs and others	ESRRA	Liver	Hep G2	9820	12/16947	12/16947	0	1
NHP Random (Human Genome LiftOver)	SRX10475524	TFs and others	HNF4G	Liver	Hep G2	15352	19/16947	19/16947	0	1
NHP Random (Human Genome LiftOver)	SRX10475525	TFs and others	HNF4G	Liver	Hep G2	4056	5/16947	5/16947	0	1
NHP Random (Human Genome LiftOver)	SRX10475537	TFs and others	ZSCAN30	Liver	Hep G2	3494	4/16947	4/16947	0	1
NHP Random (Human Genome LiftOver)	SRX10475550	TFs and others	AFF4	Liver	Hep G2	2886	3/16947	3/16947	0	1
NHP Random (Human Genome LiftOver)	SRX10475551	TFs and others	ZNF777	Liver	Hep G2	13301	23/16947	23/16947	0	1
NHP Random (Human Genome LiftOver)	SRX10475560	TFs and others	TFDP2	Liver	Hep G2	16241	22/16947	22/16947	0	1
NHP Random (Human Genome LiftOver)	SRX10475575	TFs and others	CREM	Liver	Hep G2	1838	1/16947	1/16947	0	1
NHP Random (Human Genome LiftOver)	SRX10475579	TFs and others	ZNF17	Liver	Hep G2	1652	2/16947	2/16947	0	1
NHP Random (Human Genome LiftOver)	SRX10475600	TFs and others	ZNF484	Liver	Hep G2	1064	1/16947	1/16947	0	1
NHP Random (Human Genome LiftOver)	SRX10475621	TFs and others	YEATS4	Liver	Hep G2	11828	17/16947	17/16947	0	1
NHP Random (Human Genome LiftOver)	SRX10475641	TFs and others	CBFB	Liver	Hep G2	8853	11/16947	11/16947	0	1
NHP Random (Human Genome LiftOver)	SRX10475652	TFs and others	ZNF608	Liver	Hep G2	9491	12/16947	12/16947	0	1
NHP Random (Human Genome LiftOver)	SRX10475654	TFs and others	ZBTB39	Liver	Hep G2	10106	13/16947	13/16947	0	1
NHP Random (Human Genome LiftOver)	SRX10475685	TFs and others	DPF2	Liver	Hep G2	11614	14/16947	14/16947	0	1
NHP Random (Human Genome LiftOver)	SRX10475688	TFs and others	ZNF615	Liver	Hep G2	5939	8/16947	8/16947	0	1
NHP Random (Human Genome LiftOver)	SRX10475735	TFs and others	ZNF232	Liver	Hep G2	3107	3/16947	3/16947	0	1
NHP Random (Human Genome LiftOver)	SRX10475791	TFs and others	BCL3	Liver	Hep G2	8619	11/16947	11/16947	0	1
NHP Random (Human Genome LiftOver)	SRX10475793	TFs and others	ZNF33A	Liver	Hep G2	6358	10/16947	10/16947	0	1
NHP Random (Human Genome LiftOver)	SRX10475809	TFs and others	SNAPC4	Liver	Hep G2	4599	6/16947	6/16947	0	1
NHP Random (Human Genome LiftOver)	SRX10475831	TFs and others	SIX4	Liver	Hep G2	8888	8/16947	8/16947	0	1
NHP Random (Human Genome LiftOver)	SRX10476488	TFs and others	ZBTB7B	Liver	Hep G2	21370	28/16947	28/16947	0	1
NHP Random (Human Genome LiftOver)	SRX10476528	TFs and others	ZNF557	Liver	Hep G2	3128	2/16947	2/16947	0	1
NHP Random (Human Genome LiftOver)	SRX10476557	TFs and others	ZNF274	Liver	Hep G2	11045	17/16947	17/16947	0	1
NHP Random (Human Genome LiftOver)	SRX10476643	TFs and others	NR2F1	Liver	Hep G2	10628	18/16947	18/16947	0	1
NHP Random (Human Genome LiftOver)	SRX10476709	TFs and others	ATF5	Liver	Hep G2	1838	2/16947	2/16947	0	1
NHP Random (Human Genome LiftOver)	SRX10476713	TFs and others	PAXIP1	Liver	Hep G2	34253	64/16947	64/16947	0	1
NHP Random (Human Genome LiftOver)	SRX10476725	TFs and others	STAT5B	Liver	Hep G2	2007	2/16947	2/16947	0	1
NHP Random (Human Genome LiftOver)	SRX10476737	TFs and others	ZBTB14	Liver	Hep G2	6672	10/16947	10/16947	0	1
[truncated: 7,613 more rows]

## Sheet: ExtraHepatic Tissues UIL
AAV	Species	Sample Sequencing ID	Organ	Chromosome	start	end	Copy #
[truncated: 14,748 more rows]
